# Supplementary material for: Asymptotic stabilization of underactuated surface vehicles with actuator saturation
Source: PeerJ Comput Sci. 2021 Nov 24;7:e793. doi: 10.7717/peerj-cs.793 (PMC8627234; doi:10.7717/peerj-cs.793)
Supplement: Supplemental Information 1 [file peerj-cs-07-793-s001.slx]

Archive with 6 entries (6 files):
- metadata/coreProperties.xml
- metadata/mwcoreProperties.xml
- metadata/thumbnail.png
- simulink/blockdiagram.xml
- [Content_Types].xml
- _rels/.rels
