# Supplementary material for: Asymptotic stabilization of underactuated surface vehicles with actuator saturation
Source: PeerJ Comput Sci. 2021 Nov 24;7:e793. doi: 10.7717/peerj-cs.793 (PMC8627234; doi:10.7717/peerj-cs.793)
Supplement: Supplemental Information 1 [file peerj-cs-07-793-s001.slx › metadata/coreProperties.xml]

<?xml version="1.0" encoding="UTF-8" standalone="yes" ?><cp:coreProperties xmlns:cp="http://schemas.openxmlformats.org/package/2006/metadata/core-properties" xmlns:dc="http://purl.org/dc/elements/1.1/" xmlns:dcmitype="http://purl.org/dc/dcmitype/" xmlns:dcterms="http://purl.org/dc/terms/" xmlns:xsi="http://www.w3.org/2001/XMLSchema-instance"><cp:category>model</cp:category><dcterms:created xsi:type="dcterms:W3CDTF">2016-06-16T06:57:16Z</dcterms:created><dc:creator>Administrator</dc:creator><dc:description></dc:description><cp:lastModifiedBy>Administrator</cp:lastModifiedBy><dcterms:modified xsi:type="dcterms:W3CDTF">2018-09-21T21:10:59Z</dcterms:modified><cp:revision>1.410</cp:revision><cp:version>R2014a</cp:version></cp:coreProperties>
