# Supplementary material for: Asymptotic stabilization of underactuated surface vehicles with actuator saturation
Source: PeerJ Comput Sci. 2021 Nov 24;7:e793. doi: 10.7717/peerj-cs.793 (PMC8627234; doi:10.7717/peerj-cs.793)
Supplement: Supplemental Information 1 [file peerj-cs-07-793-s001.slx › metadata/mwcoreProperties.xml]

<?xml version="1.0" encoding="UTF-8" standalone="yes" ?><mwcoreProperties xmlns="http://schemas.mathworks.com/package/2012/coreProperties"><contentType>application/vnd.mathworks.simulink.model</contentType><contentTypeFriendlyName>Simulink Model</contentTypeFriendlyName><matlabRelease>R2014a</matlabRelease></mwcoreProperties>
