# Supplementary material for: Asymptotic stabilization of underactuated surface vehicles with actuator saturation
Source: PeerJ Comput Sci. 2021 Nov 24;7:e793. doi: 10.7717/peerj-cs.793 (PMC8627234; doi:10.7717/peerj-cs.793)
Supplement: Supplemental Information 1 [file peerj-cs-07-793-s001.slx › simulink/blockdiagram.xml]

<?xml version="1.0" encoding="utf-8"?>
<ModelInformation Version="0.9">
  <Model>
    <P Name="SavedCharacterEncoding">GBK</P>
    <GraphicalInterface>
      <P Name="NumRootInports">0</P>
      <P Name="NumRootOutports">0</P>
      <P Name="ParameterArgumentNames"></P>
      <P Name="ComputedModelVersion">1.410</P>
      <P Name="NumModelReferences">0</P>
      <P Name="NumTestPointedSignals">0</P>
    </GraphicalInterface>
    <P Name="SaveDefaultBlockParams">on</P>
    <P Name="ScopeRefreshTime">0.035000</P>
    <P Name="OverrideScopeRefreshTime">on</P>
    <P Name="DisableAllScopes">off</P>
    <P Name="DataTypeOverride">UseLocalSettings</P>
    <P Name="DataTypeOverrideAppliesTo">AllNumericTypes</P>
    <P Name="MinMaxOverflowLogging">UseLocalSettings</P>
    <P Name="MinMaxOverflowArchiveMode">Overwrite</P>
    <P Name="FPTRunName">Run 1</P>
    <P Name="MaxMDLFileLineLength">120</P>
    <Object PropName="BdWindowsInfo" ObjectID="1" ClassName="Simulink.BDWindowsInfo">
      <Object PropName="WindowsInfo" ObjectID="2" ClassName="Simulink.WindowInfo">
	<P Name="IsActive" Class="logical">1</P>
	<P Name="Location" Class="double">[1959.0, 86.0, 1936.0, 1056.0]</P>
	<Object PropName="ModelBrowserInfo" ObjectID="3" ClassName="Simulink.ModelBrowserInfo">
	  <P Name="Visible" Class="logical">0</P>
	  <P Name="DockPosition" Class="char">Left</P>
	  <P Name="Width" Class="int32">50</P>
	  <P Name="Height" Class="int32">50</P>
	  <P Name="Filter" Class="int32">9</P>
	</Object>
	<Object PropName="ExplorerBarInfo" ObjectID="4" ClassName="Simulink.ExplorerBarInfo">
	  <P Name="Visible" Class="logical">1</P>
	</Object>
	<Object PropName="EditorsInfo" ObjectID="5" ClassName="Simulink.EditorInfo">
	  <P Name="IsActive" Class="logical">1</P>
	  <P Name="ViewObjType" Class="char">SimulinkSubsys</P>
	  <P Name="LoadSaveID" Class="char">713</P>
	  <P Name="Extents" Class="double">[1886.0, 878.0]</P>
	  <P Name="ZoomFactor" Class="double">1.0</P>
	  <P Name="Offset" Class="double">[0.0, 0.0]</P>
	</Object>
      </Object>
    </Object>
    <ConfigManagerSettings>
      <P Name="UpdateHistory">UpdateHistoryNever</P>
      <P Name="ModifiedByFormat">%&lt;Auto&gt;</P>
      <P Name="ModifiedDateFormat">%&lt;Auto&gt;</P>
      <P Name="RTWModifiedTimeStamp">459465050</P>
      <P Name="ModelVersionFormat">1.%&lt;AutoIncrement:410&gt;</P>
    </ConfigManagerSettings>
    <EditorSettings>
      <P Name="SampleTimeColors">off</P>
      <P Name="SampleTimeAnnotations">off</P>
      <P Name="LibraryLinkDisplay">disabled</P>
      <P Name="WideLines">off</P>
      <P Name="ShowLineDimensions">off</P>
      <P Name="ShowPortDataTypes">off</P>
      <P Name="ShowDesignRanges">off</P>
      <P Name="ShowLoopsOnError">on</P>
      <P Name="IgnoreBidirectionalLines">off</P>
      <P Name="ShowStorageClass">off</P>
      <P Name="ShowTestPointIcons">on</P>
      <P Name="ShowSignalResolutionIcons">on</P>
      <P Name="ShowViewerIcons">on</P>
      <P Name="SortedOrder">off</P>
      <P Name="ExecutionContextIcon">off</P>
      <P Name="ShowLinearizationAnnotations">on</P>
      <P Name="BlockNameDataTip">off</P>
      <P Name="BlockParametersDataTip">off</P>
      <P Name="BlockDescriptionStringDataTip">off</P>
      <P Name="ToolBar">on</P>
      <P Name="StatusBar">on</P>
      <P Name="BrowserShowLibraryLinks">off</P>
      <P Name="BrowserLookUnderMasks">off</P>
    </EditorSettings>
    <SimulationSettings>
      <P Name="SimulationMode">rapid-accelerator</P>
      <P Name="PauseTimes">5</P>
      <P Name="NumberOfSteps">1</P>
      <P Name="SnapshotBufferSize">10</P>
      <P Name="SnapshotInterval">10</P>
      <P Name="NumberOfLastSnapshots">0</P>
      <P Name="LinearizationMsg">none</P>
      <P Name="Profile">off</P>
      <P Name="ParamWorkspaceSource">MATLABWorkspace</P>
      <P Name="AccelSystemTargetFile">accel.tlc</P>
      <P Name="AccelTemplateMakefile">accel_default_tmf</P>
      <P Name="AccelMakeCommand">make_rtw</P>
      <P Name="TryForcingSFcnDF">off</P>
      <Object PropName="DataLoggingOverride" ObjectID="6" ClassName="Simulink.SimulationData.ModelLoggingInfo">
	<P Name="model_" Class="char">shipmodel</P>
	<P Name="overrideMode_" Class="uint32">0U</P>
	<Array PropName="logAsSpecifiedByModels_" Type="Cell" Dimension="1*1">
	  <Cell Class="char">shipmodel</Cell>
	</Array>
	<Array PropName="logAsSpecifiedByModelsSSIDs_" Type="Cell" Dimension="1*1">
	  <Cell Class="double">[]</Cell>
	</Array>
      </Object>
    </SimulationSettings>
    <Verification>
      <P Name="RecordCoverage">off</P>
      <P Name="CovPath">/</P>
      <P Name="CovSaveName">covdata</P>
      <P Name="CovMetricSettings">dw</P>
      <P Name="CovNameIncrementing">off</P>
      <P Name="CovHtmlReporting">on</P>
      <P Name="CovForceBlockReductionOff">on</P>
      <P Name="CovEnableCumulative">on</P>
      <P Name="covSaveCumulativeToWorkspaceVar">on</P>
      <P Name="CovSaveSingleToWorkspaceVar">on</P>
      <P Name="CovCumulativeVarName">covCumulativeData</P>
      <P Name="CovCumulativeReport">off</P>
      <P Name="CovReportOnPause">on</P>
      <P Name="CovModelRefEnable">Off</P>
      <P Name="CovExternalEMLEnable">off</P>
      <P Name="CovSFcnEnable">off</P>
      <P Name="CovBoundaryAbsTol">0.000010</P>
      <P Name="CovBoundaryRelTol">0.010000</P>
    </Verification>
    <ExternalMode>
      <P Name="ExtModeBatchMode">off</P>
      <P Name="ExtModeEnableFloating">on</P>
      <P Name="ExtModeTrigType">manual</P>
      <P Name="ExtModeTrigMode">normal</P>
      <P Name="ExtModeTrigPort">1</P>
      <P Name="ExtModeTrigElement">any</P>
      <P Name="ExtModeTrigDuration">1000</P>
      <P Name="ExtModeTrigDurationFloating">auto</P>
      <P Name="ExtModeTrigHoldOff">0</P>
      <P Name="ExtModeTrigDelay">0</P>
      <P Name="ExtModeTrigDirection">rising</P>
      <P Name="ExtModeTrigLevel">0</P>
      <P Name="ExtModeArchiveMode">off</P>
      <P Name="ExtModeAutoIncOneShot">off</P>
      <P Name="ExtModeIncDirWhenArm">off</P>
      <P Name="ExtModeAddSuffixToVar">off</P>
      <P Name="ExtModeWriteAllDataToWs">off</P>
      <P Name="ExtModeArmWhenConnect">on</P>
      <P Name="ExtModeSkipDownloadWhenConnect">off</P>
      <P Name="ExtModeLogAll">on</P>
      <P Name="ExtModeAutoUpdateStatusClock">on</P>
    </ExternalMode>
    <EngineSettings>
      <P Name="BufferReuse">on</P>
    </EngineSettings>
    <ModelReferenceSettings>
      <P Name="ShowModelReferenceBlockVersion">off</P>
      <P Name="ShowModelReferenceBlockIO">off</P>
    </ModelReferenceSettings>
    <ConfigurationSet>
      <Array PropName="ConfigurationSets" Type="Handle" Dimension="1*2">
	<Object ObjectID="7" Version="1.14.2" ClassName="Simulink.ConfigSet">
	  <Array PropName="Components" Type="Handle" Dimension="1*8">
	    <Object ObjectID="8" Version="1.14.2" ClassName="Simulink.SolverCC">
	      <P Name="StartTime">0.0</P>
	      <P Name="StopTime">100</P>
	      <P Name="AbsTol">auto</P>
	      <P Name="FixedStep">0.001</P>
	      <P Name="InitialStep">auto</P>
	      <P Name="MaxNumMinSteps">-1</P>
	      <P Name="MaxOrder">5</P>
	      <P Name="ZcThreshold">auto</P>
	      <P Name="ConsecutiveZCsStepRelTol">10*128*eps</P>
	      <P Name="MaxConsecutiveZCs">1000</P>
	      <P Name="ExtrapolationOrder">4</P>
	      <P Name="NumberNewtonIterations">1</P>
	      <P Name="MaxStep">auto</P>
	      <P Name="MinStep">auto</P>
	      <P Name="MaxConsecutiveMinStep">1</P>
	      <P Name="RelTol">1e-3</P>
	      <P Name="SolverMode">Auto</P>
	      <P Name="EnableConcurrentExecution">off</P>
	      <P Name="ConcurrentTasks">off</P>
	      <P Name="Solver">ode3</P>
	      <P Name="SolverName">ode3</P>
	      <P Name="SolverJacobianMethodControl">auto</P>
	      <P Name="ShapePreserveControl">DisableAll</P>
	      <P Name="ZeroCrossControl">UseLocalSettings</P>
	      <P Name="ZeroCrossAlgorithm">Nonadaptive</P>
	      <P Name="AlgebraicLoopSolver">TrustRegion</P>
	      <P Name="SolverResetMethod">Fast</P>
	      <P Name="PositivePriorityOrder">off</P>
	      <P Name="AutoInsertRateTranBlk">off</P>
	      <P Name="SampleTimeConstraint">Unconstrained</P>
	      <P Name="InsertRTBMode">Whenever possible</P>
	    </Object>
	    <Object ObjectID="9" Version="1.14.2" ClassName="Simulink.DataIOCC">
	      <P Name="Decimation">1</P>
	      <P Name="ExternalInput">[t, u]</P>
	      <P Name="FinalStateName">xFinal</P>
	      <P Name="InitialState">xInitial</P>
	      <P Name="LimitDataPoints">on</P>
	      <P Name="MaxDataPoints">1000</P>
	      <P Name="LoadExternalInput">off</P>
	      <P Name="LoadInitialState">off</P>
	      <P Name="SaveFinalState">off</P>
	      <P Name="SaveCompleteFinalSimState">off</P>
	      <P Name="SaveFormat">Array</P>
	      <P Name="SignalLoggingSaveFormat">Dataset</P>
	      <P Name="SaveOutput">on</P>
	      <P Name="SaveState">off</P>
	      <P Name="SignalLogging">on</P>
	      <P Name="DSMLogging">on</P>
	      <P Name="InspectSignalLogs">on</P>
	      <P Name="VisualizeSimOutput">on</P>
	      <P Name="SaveTime">on</P>
	      <P Name="ReturnWorkspaceOutputs">off</P>
	      <P Name="StateSaveName">xout</P>
	      <P Name="TimeSaveName">tout</P>
	      <P Name="OutputSaveName">yout</P>
	      <P Name="SignalLoggingName">logsout</P>
	      <P Name="DSMLoggingName">dsmout</P>
	      <P Name="OutputOption">RefineOutputTimes</P>
	      <P Name="OutputTimes">[]</P>
	      <P Name="ReturnWorkspaceOutputsName">out</P>
	      <P Name="Refine">1</P>
	    </Object>
	    <Object ObjectID="10" Version="1.14.2" ClassName="Simulink.OptimizationCC">
	      <Array PropName="DisabledProps" Type="Cell" Dimension="1*8">
		<Cell Class="char">BooleansAsBitfields</Cell>
		<Cell Class="char">PassReuseOutputArgsAs</Cell>
		<Cell Class="char">PassReuseOutputArgsThreshold</Cell>
		<Cell Class="char">ZeroExternalMemoryAtStartup</Cell>
		<Cell Class="char">ZeroInternalMemoryAtStartup</Cell>
		<Cell Class="char">OptimizeModelRefInitCode</Cell>
		<Cell Class="char">NoFixptDivByZeroProtection</Cell>
		<Cell Class="char">UseSpecifiedMinMax</Cell>
	      </Array>
	      <P Name="BlockReduction">on</P>
	      <P Name="BooleanDataType">on</P>
	      <P Name="ConditionallyExecuteInputs">on</P>
	      <P Name="InlineParams">off</P>
	      <P Name="UseIntDivNetSlope">off</P>
	      <P Name="UseFloatMulNetSlope">off</P>
	      <P Name="DefaultUnderspecifiedDataType">double</P>
	      <P Name="UseSpecifiedMinMax">off</P>
	      <P Name="InlineInvariantSignals">off</P>
	      <P Name="OptimizeBlockIOStorage">on</P>
	      <P Name="BufferReuse">on</P>
	      <P Name="EnhancedBackFolding">off</P>
	      <P Name="CachingGlobalReferences">off</P>
	      <P Name="GlobalBufferReuse">on</P>
	      <P Name="StrengthReduction">off</P>
	      <P Name="ExpressionFolding">on</P>
	      <P Name="BooleansAsBitfields">off</P>
	      <P Name="BitfieldContainerType">uint_T</P>
	      <P Name="EnableMemcpy">on</P>
	      <P Name="MemcpyThreshold">64</P>
	      <P Name="PassReuseOutputArgsAs">Structure reference</P>
	      <P Name="ExpressionDepthLimit">128</P>
	      <P Name="FoldNonRolledExpr">on</P>
	      <P Name="LocalBlockOutputs">on</P>
	      <P Name="RollThreshold">5</P>
	      <P Name="SystemCodeInlineAuto">off</P>
	      <P Name="StateBitsets">off</P>
	      <P Name="DataBitsets">off</P>
	      <P Name="ActiveStateOutputEnumStorageType">Native Integer</P>
	      <P Name="UseTempVars">off</P>
	      <P Name="ZeroExternalMemoryAtStartup">on</P>
	      <P Name="ZeroInternalMemoryAtStartup">on</P>
	      <P Name="InitFltsAndDblsToZero">off</P>
	      <P Name="NoFixptDivByZeroProtection">off</P>
	      <P Name="EfficientFloat2IntCast">off</P>
	      <P Name="EfficientMapNaN2IntZero">on</P>
	      <P Name="OptimizeModelRefInitCode">off</P>
	      <P Name="LifeSpan">inf</P>
	      <P Name="MaxStackSize">Inherit from target</P>
	      <P Name="BufferReusableBoundary">on</P>
	      <P Name="SimCompilerOptimization">Off</P>
	      <P Name="AccelVerboseBuild">off</P>
	      <P Name="ParallelExecutionInRapidAccelerator">on</P>
	    </Object>
	    <Object ObjectID="11" Version="1.14.2" ClassName="Simulink.DebuggingCC">
	      <P Name="RTPrefix">error</P>
	      <P Name="ConsistencyChecking">none</P>
	      <P Name="ArrayBoundsChecking">none</P>
	      <P Name="SignalInfNanChecking">none</P>
	      <P Name="SignalRangeChecking">none</P>
	      <P Name="ReadBeforeWriteMsg">UseLocalSettings</P>
	      <P Name="WriteAfterWriteMsg">UseLocalSettings</P>
	      <P Name="WriteAfterReadMsg">UseLocalSettings</P>
	      <P Name="AlgebraicLoopMsg">warning</P>
	      <P Name="ArtificialAlgebraicLoopMsg">warning</P>
	      <P Name="SaveWithDisabledLinksMsg">warning</P>
	      <P Name="SaveWithParameterizedLinksMsg">warning</P>
	      <P Name="CheckSSInitialOutputMsg">on</P>
	      <P Name="UnderspecifiedInitializationDetection">Simplified</P>
	      <P Name="MergeDetectMultiDrivingBlocksExec">none</P>
	      <P Name="CheckExecutionContextPreStartOutputMsg">off</P>
	      <P Name="CheckExecutionContextRuntimeOutputMsg">off</P>
	      <P Name="SignalResolutionControl">UseLocalSettings</P>
	      <P Name="BlockPriorityViolationMsg">warning</P>
	      <P Name="MinStepSizeMsg">warning</P>
	      <P Name="TimeAdjustmentMsg">none</P>
	      <P Name="MaxConsecutiveZCsMsg">error</P>
	      <P Name="MaskedZcDiagnostic">warning</P>
	      <P Name="IgnoredZcDiagnostic">warning</P>
	      <P Name="SolverPrmCheckMsg">warning</P>
	      <P Name="InheritedTsInSrcMsg">warning</P>
	      <P Name="DiscreteInheritContinuousMsg">warning</P>
	      <P Name="MultiTaskDSMMsg">error</P>
	      <P Name="MultiTaskCondExecSysMsg">error</P>
	      <P Name="MultiTaskRateTransMsg">error</P>
	      <P Name="SingleTaskRateTransMsg">none</P>
	      <P Name="TasksWithSamePriorityMsg">warning</P>
	      <P Name="SigSpecEnsureSampleTimeMsg">warning</P>
	      <P Name="CheckMatrixSingularityMsg">none</P>
	      <P Name="IntegerOverflowMsg">warning</P>
	      <P Name="Int32ToFloatConvMsg">warning</P>
	      <P Name="ParameterDowncastMsg">error</P>
	      <P Name="ParameterOverflowMsg">error</P>
	      <P Name="ParameterUnderflowMsg">none</P>
	      <P Name="ParameterPrecisionLossMsg">warning</P>
	      <P Name="ParameterTunabilityLossMsg">warning</P>
	      <P Name="FixptConstUnderflowMsg">none</P>
	      <P Name="FixptConstOverflowMsg">none</P>
	      <P Name="FixptConstPrecisionLossMsg">none</P>
	      <P Name="UnderSpecifiedDataTypeMsg">none</P>
	      <P Name="UnnecessaryDatatypeConvMsg">none</P>
	      <P Name="VectorMatrixConversionMsg">none</P>
	      <P Name="InvalidFcnCallConnMsg">error</P>
	      <P Name="FcnCallInpInsideContextMsg">EnableAllAsError</P>
	      <P Name="SignalLabelMismatchMsg">none</P>
	      <P Name="UnconnectedInputMsg">warning</P>
	      <P Name="UnconnectedOutputMsg">warning</P>
	      <P Name="UnconnectedLineMsg">warning</P>
	      <P Name="SFcnCompatibilityMsg">none</P>
	      <P Name="FrameProcessingCompatibilityMsg">warning</P>
	      <P Name="UniqueDataStoreMsg">none</P>
	      <P Name="BusObjectLabelMismatch">warning</P>
	      <P Name="RootOutportRequireBusObject">warning</P>
	      <P Name="AssertControl">UseLocalSettings</P>
	      <P Name="EnableOverflowDetection">off</P>
	      <P Name="ModelReferenceIOMsg">none</P>
	      <P Name="ModelReferenceMultiInstanceNormalModeStructChecksumCheck">error</P>
	      <P Name="ModelReferenceVersionMismatchMessage">none</P>
	      <P Name="ModelReferenceIOMismatchMessage">none</P>
	      <P Name="ModelReferenceCSMismatchMessage">none</P>
	      <P Name="UnknownTsInhSupMsg">warning</P>
	      <P Name="ModelReferenceDataLoggingMessage">warning</P>
	      <P Name="ModelReferenceSymbolNameMessage">warning</P>
	      <P Name="ModelReferenceExtraNoncontSigs">error</P>
	      <P Name="StateNameClashWarn">none</P>
	      <P Name="SimStateInterfaceChecksumMismatchMsg">warning</P>
	      <P Name="SimStateOlderReleaseMsg">error</P>
	      <P Name="InitInArrayFormatMsg">warning</P>
	      <P Name="StrictBusMsg">ErrorLevel1</P>
	      <P Name="BusNameAdapt">WarnAndRepair</P>
	      <P Name="NonBusSignalsTreatedAsBus">none</P>
	      <P Name="LoggingUnavailableSignals">error</P>
	      <P Name="BlockIODiagnostic">none</P>
	      <P Name="SFUnusedDataAndEventsDiag">warning</P>
	      <P Name="SFUnexpectedBacktrackingDiag">warning</P>
	      <P Name="SFInvalidInputDataAccessInChartInitDiag">warning</P>
	      <P Name="SFNoUnconditionalDefaultTransitionDiag">warning</P>
	      <P Name="SFTransitionOutsideNaturalParentDiag">warning</P>
	      <P Name="SFUnconditionalTransitionShadowingDiag">warning</P>
	      <P Name="SFUndirectedBroadcastEventsDiag">warning</P>
	      <P Name="SFTransitionActionBeforeConditionDiag">warning</P>
	    </Object>
	    <Object ObjectID="12" Version="1.14.2" ClassName="Simulink.HardwareCC">
	      <P Name="ProdBitPerChar">8</P>
	      <P Name="ProdBitPerShort">16</P>
	      <P Name="ProdBitPerInt">32</P>
	      <P Name="ProdBitPerLong">32</P>
	      <P Name="ProdBitPerLongLong">64</P>
	      <P Name="ProdBitPerFloat">32</P>
	      <P Name="ProdBitPerDouble">64</P>
	      <P Name="ProdBitPerPointer">32</P>
	      <P Name="ProdLargestAtomicInteger">Char</P>
	      <P Name="ProdLargestAtomicFloat">None</P>
	      <P Name="ProdIntDivRoundTo">Undefined</P>
	      <P Name="ProdEndianess">Unspecified</P>
	      <P Name="ProdWordSize">32</P>
	      <P Name="ProdShiftRightIntArith">on</P>
	      <P Name="ProdLongLongMode">off</P>
	      <P Name="ProdHWDeviceType">32-bit Generic</P>
	      <P Name="TargetBitPerChar">8</P>
	      <P Name="TargetBitPerShort">16</P>
	      <P Name="TargetBitPerInt">32</P>
	      <P Name="TargetBitPerLong">32</P>
	      <P Name="TargetBitPerLongLong">64</P>
	      <P Name="TargetBitPerFloat">32</P>
	      <P Name="TargetBitPerDouble">64</P>
	      <P Name="TargetBitPerPointer">32</P>
	      <P Name="TargetLargestAtomicInteger">Char</P>
	      <P Name="TargetLargestAtomicFloat">None</P>
	      <P Name="TargetShiftRightIntArith">on</P>
	      <P Name="TargetLongLongMode">off</P>
	      <P Name="TargetIntDivRoundTo">Undefined</P>
	      <P Name="TargetEndianess">Unspecified</P>
	      <P Name="TargetWordSize">32</P>
	      <P Name="TargetTypeEmulationWarnSuppressLevel">0</P>
	      <P Name="TargetPreprocMaxBitsSint">32</P>
	      <P Name="TargetPreprocMaxBitsUint">32</P>
	      <P Name="TargetHWDeviceType">Specified</P>
	      <P Name="TargetUnknown">off</P>
	      <P Name="ProdEqTarget">on</P>
	    </Object>
	    <Object ObjectID="13" Version="1.14.2" ClassName="Simulink.ModelReferenceCC">
	      <P Name="UpdateModelReferenceTargets">IfOutOfDateOrStructuralChange</P>
	      <P Name="CheckModelReferenceTargetMessage">error</P>
	      <P Name="EnableParallelModelReferenceBuilds">off</P>
	      <P Name="ParallelModelReferenceErrorOnInvalidPool">on</P>
	      <P Name="ParallelModelReferenceMATLABWorkerInit">None</P>
	      <P Name="ModelReferenceNumInstancesAllowed">Multi</P>
	      <P Name="PropagateVarSize">Infer from blocks in model</P>
	      <P Name="ModelReferencePassRootInputsByReference">on</P>
	      <P Name="ModelReferenceMinAlgLoopOccurrences">off</P>
	      <P Name="PropagateSignalLabelsOutOfModel">off</P>
	      <P Name="SupportModelReferenceSimTargetCustomCode">off</P>
	    </Object>
	    <Object ObjectID="14" Version="1.14.2" ClassName="Simulink.SFSimCC">
	      <P Name="SFSimEnableDebug">on</P>
	      <P Name="SFSimOverflowDetection">on</P>
	      <P Name="SFSimEcho">on</P>
	      <P Name="SimBlas">on</P>
	      <P Name="SimCtrlC">on</P>
	      <P Name="SimExtrinsic">on</P>
	      <P Name="SimIntegrity">on</P>
	      <P Name="SimUseLocalCustomCode">off</P>
	      <P Name="SimParseCustomCode">on</P>
	      <P Name="SimBuildMode">sf_incremental_build</P>
	      <P Name="SimGenImportedTypeDefs">off</P>
	    </Object>
	    <Object BackupClass="Simulink.RTWCC" ObjectID="15" Version="1.14.2" ClassName="Simulink.RTWCC">
	      <Array PropName="DisabledProps" Type="Cell" Dimension="1*15">
		<Cell Class="char">IncludeHyperlinkInReport</Cell>
		<Cell Class="char">GenerateTraceInfo</Cell>
		<Cell Class="char">GenerateTraceReport</Cell>
		<Cell Class="char">GenerateTraceReportSl</Cell>
		<Cell Class="char">GenerateTraceReportSf</Cell>
		<Cell Class="char">GenerateTraceReportEml</Cell>
		<Cell Class="char">PortableWordSizes</Cell>
		<Cell Class="char">GenerateWebview</Cell>
		<Cell Class="char">GenerateCodeMetricsReport</Cell>
		<Cell Class="char">GenerateCodeReplacementReport</Cell>
		<Cell Class="char">GenerateErtSFunction</Cell>
		<Cell Class="char">CreateSILPILBlock</Cell>
		<Cell Class="char">CodeExecutionProfiling</Cell>
		<Cell Class="char">CodeProfilingSaveOptions</Cell>
		<Cell Class="char">CodeProfilingInstrumentation</Cell>
	      </Array>
	      <P Name="SystemTargetFile">grt.tlc</P>
	      <P Name="TLCOptions"></P>
	      <P Name="GenCodeOnly">off</P>
	      <P Name="MakeCommand">make_rtw</P>
	      <P Name="GenerateMakefile">on</P>
	      <P Name="PackageGeneratedCodeAndArtifacts">off</P>
	      <P Name="PackageName"></P>
	      <P Name="TemplateMakefile">grt_default_tmf</P>
	      <P Name="PostCodeGenCommand"></P>
	      <P Name="Description"></P>
	      <P Name="GenerateReport">off</P>
	      <P Name="SaveLog">off</P>
	      <P Name="RTWVerbose">on</P>
	      <P Name="RetainRTWFile">off</P>
	      <P Name="ProfileTLC">off</P>
	      <P Name="TLCDebug">off</P>
	      <P Name="TLCCoverage">off</P>
	      <P Name="TLCAssert">off</P>
	      <P Name="ProcessScriptMode">Default</P>
	      <P Name="ConfigurationMode">Optimized</P>
	      <P Name="ProcessScript"></P>
	      <P Name="ConfigurationScript"></P>
	      <P Name="ConfigAtBuild">off</P>
	      <P Name="RTWUseLocalCustomCode">off</P>
	      <P Name="RTWUseSimCustomCode">off</P>
	      <P Name="CustomSourceCode"></P>
	      <P Name="CustomHeaderCode"></P>
	      <P Name="CustomInclude"></P>
	      <P Name="CustomSource"></P>
	      <P Name="CustomLibrary"></P>
	      <P Name="CustomInitializer"></P>
	      <P Name="CustomTerminator"></P>
	      <P Name="Toolchain">Automatically locate an installed toolchain</P>
	      <P Name="BuildConfiguration">Faster Builds</P>
	      <P Name="IncludeHyperlinkInReport">off</P>
	      <P Name="LaunchReport">off</P>
	      <P Name="PortableWordSizes">off</P>
	      <P Name="CreateSILPILBlock">None</P>
	      <P Name="CodeExecutionProfiling">off</P>
	      <P Name="CodeExecutionProfileVariable">executionProfile</P>
	      <P Name="CodeProfilingSaveOptions">SummaryOnly</P>
	      <P Name="CodeProfilingInstrumentation">off</P>
	      <P Name="SILDebugging">off</P>
	      <P Name="TargetLang">C</P>
	      <P Name="IncludeBusHierarchyInRTWFileBlockHierarchyMap">off</P>
	      <P Name="IncludeERTFirstTime">off</P>
	      <P Name="GenerateTraceInfo">off</P>
	      <P Name="GenerateTraceReport">off</P>
	      <P Name="GenerateTraceReportSl">off</P>
	      <P Name="GenerateTraceReportSf">off</P>
	      <P Name="GenerateTraceReportEml">off</P>
	      <P Name="GenerateCodeInfo">off</P>
	      <P Name="GenerateWebview">off</P>
	      <P Name="GenerateCodeMetricsReport">off</P>
	      <P Name="GenerateCodeReplacementReport">off</P>
	      <P Name="RTWCompilerOptimization">Off</P>
	      <P Name="RTWCustomCompilerOptimizations"></P>
	      <P Name="CheckMdlBeforeBuild">Off</P>
	      <P Name="CustomRebuildMode">OnUpdate</P>
	      <P Name="DataInitializer"></P>
	      <P Name="SharedConstantsCachingThreshold">1024</P>
	      <Array PropName="Components" Type="Handle" Dimension="1*2">
		<Object ObjectID="16" Version="1.14.2" ClassName="Simulink.CodeAppCC">
		  <Array PropName="DisabledProps" Type="Cell" Dimension="1*23">
		    <Cell Class="char">IgnoreCustomStorageClasses</Cell>
		    <Cell Class="char">IgnoreTestpoints</Cell>
		    <Cell Class="char">InsertBlockDesc</Cell>
		    <Cell Class="char">InsertPolySpaceComments</Cell>
		    <Cell Class="char">SFDataObjDesc</Cell>
		    <Cell Class="char">MATLABFcnDesc</Cell>
		    <Cell Class="char">SimulinkDataObjDesc</Cell>
		    <Cell Class="char">DefineNamingRule</Cell>
		    <Cell Class="char">SignalNamingRule</Cell>
		    <Cell Class="char">ParamNamingRule</Cell>
		    <Cell Class="char">InternalIdentifier</Cell>
		    <Cell Class="char">InlinedPrmAccess</Cell>
		    <Cell Class="char">CustomSymbolStr</Cell>
		    <Cell Class="char">CustomSymbolStrGlobalVar</Cell>
		    <Cell Class="char">CustomSymbolStrType</Cell>
		    <Cell Class="char">CustomSymbolStrField</Cell>
		    <Cell Class="char">CustomSymbolStrFcn</Cell>
		    <Cell Class="char">CustomSymbolStrFcnArg</Cell>
		    <Cell Class="char">CustomSymbolStrBlkIO</Cell>
		    <Cell Class="char">CustomSymbolStrTmpVar</Cell>
		    <Cell Class="char">CustomSymbolStrMacro</Cell>
		    <Cell Class="char">CustomSymbolStrUtil</Cell>
		    <Cell Class="char">ReqsInCode</Cell>
		  </Array>
		  <P Name="ForceParamTrailComments">off</P>
		  <P Name="GenerateComments">on</P>
		  <P Name="CommentStyle">Auto</P>
		  <P Name="IgnoreCustomStorageClasses">on</P>
		  <P Name="IgnoreTestpoints">off</P>
		  <P Name="IncHierarchyInIds">off</P>
		  <P Name="MaxIdLength">31</P>
		  <P Name="PreserveName">off</P>
		  <P Name="PreserveNameWithParent">off</P>
		  <P Name="ShowEliminatedStatement">off</P>
		  <P Name="OperatorAnnotations">off</P>
		  <P Name="IncAutoGenComments">off</P>
		  <P Name="SimulinkDataObjDesc">off</P>
		  <P Name="SFDataObjDesc">off</P>
		  <P Name="MATLABFcnDesc">off</P>
		  <P Name="IncDataTypeInIds">off</P>
		  <P Name="MangleLength">1</P>
		  <P Name="CustomSymbolStrGlobalVar">$R$N$M</P>
		  <P Name="CustomSymbolStrType">$N$R$M_T</P>
		  <P Name="CustomSymbolStrField">$N$M</P>
		  <P Name="CustomSymbolStrFcn">$R$N$M$F</P>
		  <P Name="CustomSymbolStrFcnArg">rt$I$N$M</P>
		  <P Name="CustomSymbolStrBlkIO">rtb_$N$M</P>
		  <P Name="CustomSymbolStrTmpVar">$N$M</P>
		  <P Name="CustomSymbolStrMacro">$R$N$M</P>
		  <P Name="CustomSymbolStrUtil">$N$C</P>
		  <P Name="DefineNamingRule">None</P>
		  <P Name="ParamNamingRule">None</P>
		  <P Name="SignalNamingRule">None</P>
		  <P Name="InsertBlockDesc">off</P>
		  <P Name="InsertPolySpaceComments">off</P>
		  <P Name="SimulinkBlockComments">on</P>
		  <P Name="MATLABSourceComments">off</P>
		  <P Name="EnableCustomComments">off</P>
		  <P Name="InternalIdentifier">Shortened</P>
		  <P Name="InlinedPrmAccess">Literals</P>
		  <P Name="ReqsInCode">off</P>
		  <P Name="UseSimReservedNames">off</P>
		</Object>
		<Object BackupClass="Simulink.TargetCC" ObjectID="17" Version="1.14.2" ClassName="Simulink.GRTTargetCC">
		  <Array PropName="DisabledProps" Type="Cell" Dimension="1*14">
		    <Cell Class="char">GeneratePreprocessorConditionals</Cell>
		    <Cell Class="char">IncludeMdlTerminateFcn</Cell>
		    <Cell Class="char">CombineOutputUpdateFcns</Cell>
		    <Cell Class="char">SuppressErrorStatus</Cell>
		    <Cell Class="char">ERTCustomFileBanners</Cell>
		    <Cell Class="char">GenerateSampleERTMain</Cell>
		    <Cell Class="char">GenerateTestInterfaces</Cell>
		    <Cell Class="char">ModelStepFunctionPrototypeControlCompliant</Cell>
		    <Cell Class="char">GenerateAllocFcn</Cell>
		    <Cell Class="char">PurelyIntegerCode</Cell>
		    <Cell Class="char">SupportComplex</Cell>
		    <Cell Class="char">SupportAbsoluteTime</Cell>
		    <Cell Class="char">SupportContinuousTime</Cell>
		    <Cell Class="char">SupportNonInlinedSFcns</Cell>
		  </Array>
		  <P Name="TargetFcnLib">ansi_tfl_table_tmw.mat</P>
		  <P Name="TargetLibSuffix"></P>
		  <P Name="TargetPreCompLibLocation"></P>
		  <P Name="GenFloatMathFcnCalls">NOT IN USE</P>
		  <P Name="TargetLangStandard">C89/C90 (ANSI)</P>
		  <P Name="CodeReplacementLibrary">None</P>
		  <P Name="UtilityFuncGeneration">Auto</P>
		  <P Name="ERTMultiwordTypeDef">System defined</P>
		  <P Name="ERTMultiwordLength">256</P>
		  <P Name="MultiwordLength">2048</P>
		  <P Name="GenerateFullHeader">on</P>
		  <P Name="GenerateSampleERTMain">off</P>
		  <P Name="GenerateTestInterfaces">off</P>
		  <P Name="ModelReferenceCompliant">on</P>
		  <P Name="ParMdlRefBuildCompliant">on</P>
		  <P Name="CompOptLevelCompliant">on</P>
		  <P Name="ConcurrentExecutionCompliant">on</P>
		  <P Name="IncludeMdlTerminateFcn">on</P>
		  <P Name="GeneratePreprocessorConditionals">Disable all</P>
		  <P Name="CombineOutputUpdateFcns">on</P>
		  <P Name="CombineSignalStateStructs">off</P>
		  <P Name="SuppressErrorStatus">off</P>
		  <P Name="ERTFirstTimeCompliant">off</P>
		  <P Name="IncludeFileDelimiter">Auto</P>
		  <P Name="ERTCustomFileBanners">off</P>
		  <P Name="SupportAbsoluteTime">on</P>
		  <P Name="LogVarNameModifier">rt_</P>
		  <P Name="MatFileLogging">on</P>
		  <P Name="MultiInstanceERTCode">off</P>
		  <P Name="CodeInterfacePackaging">Nonreusable function</P>
		  <P Name="SupportNonFinite">on</P>
		  <P Name="SupportComplex">on</P>
		  <P Name="PurelyIntegerCode">off</P>
		  <P Name="SupportContinuousTime">on</P>
		  <P Name="SupportNonInlinedSFcns">on</P>
		  <P Name="SupportVariableSizeSignals">off</P>
		  <P Name="EnableShiftOperators">on</P>
		  <P Name="ParenthesesLevel">Nominal</P>
		  <P Name="MATLABClassNameForMDSCustomization">Simulink.SoftwareTarget.GRTCustomization</P>
		  <P Name="ModelStepFunctionPrototypeControlCompliant">off</P>
		  <P Name="CPPClassGenCompliant">on</P>
		  <P Name="AutosarCompliant">off</P>
		  <P Name="GRTInterface">off</P>
		  <P Name="GenerateAllocFcn">off</P>
		  <P Name="UseMalloc">off</P>
		  <P Name="ExtMode">off</P>
		  <P Name="ExtModeStaticAlloc">off</P>
		  <P Name="ExtModeTesting">off</P>
		  <P Name="ExtModeStaticAllocSize">1000000</P>
		  <P Name="ExtModeTransport">0</P>
		  <P Name="ExtModeMexFile">ext_comm</P>
		  <P Name="ExtModeIntrfLevel">Level1</P>
		  <P Name="RTWCAPISignals">off</P>
		  <P Name="RTWCAPIParams">off</P>
		  <P Name="RTWCAPIStates">off</P>
		  <P Name="RTWCAPIRootIO">off</P>
		  <P Name="GenerateASAP2">off</P>
		  <P Name="MultiInstanceErrorCode">Error</P>
		</Object>
	      </Array>
	    </Object>
	  </Array>
	  <P Name="Name">Configuration</P>
	  <P Name="CurrentDlgPage">Solver</P>
	  <P Name="ConfigPrmDlgPosition"> [ 148, 10, 1292, 802 ] </P>
	</Object>
	<Object ObjectID="18" Version="1.14.2" ClassName="Simulink.ConfigSet">
	  <Array PropName="Components" Type="Handle" Dimension="1*8">
	    <Object ObjectID="19" Version="1.14.2" ClassName="Simulink.SolverCC">
	      <P Name="StartTime">0.0</P>
	      <P Name="StopTime">200</P>
	      <P Name="AbsTol">1e-5</P>
	      <P Name="FixedStep">0.0001</P>
	      <P Name="InitialStep">auto</P>
	      <P Name="MaxNumMinSteps">-1</P>
	      <P Name="MaxOrder">5</P>
	      <P Name="ZcThreshold">auto</P>
	      <P Name="ConsecutiveZCsStepRelTol">10*128*eps</P>
	      <P Name="MaxConsecutiveZCs">1000</P>
	      <P Name="ExtrapolationOrder">4</P>
	      <P Name="NumberNewtonIterations">1</P>
	      <P Name="MaxStep">auto</P>
	      <P Name="MinStep">auto</P>
	      <P Name="MaxConsecutiveMinStep">1</P>
	      <P Name="RelTol">1e-5</P>
	      <P Name="SolverMode">Auto</P>
	      <P Name="EnableConcurrentExecution">off</P>
	      <P Name="ConcurrentTasks">off</P>
	      <P Name="Solver">ode45</P>
	      <P Name="SolverName">ode45</P>
	      <P Name="SolverJacobianMethodControl">auto</P>
	      <P Name="ShapePreserveControl">DisableAll</P>
	      <P Name="ZeroCrossControl">UseLocalSettings</P>
	      <P Name="ZeroCrossAlgorithm">Nonadaptive</P>
	      <P Name="AlgebraicLoopSolver">TrustRegion</P>
	      <P Name="SolverResetMethod">Fast</P>
	      <P Name="PositivePriorityOrder">off</P>
	      <P Name="AutoInsertRateTranBlk">off</P>
	      <P Name="SampleTimeConstraint">Unconstrained</P>
	      <P Name="InsertRTBMode">Whenever possible</P>
	    </Object>
	    <Object ObjectID="20" Version="1.14.2" ClassName="Simulink.DataIOCC">
	      <P Name="Decimation">1</P>
	      <P Name="ExternalInput">[t, u]</P>
	      <P Name="FinalStateName">xFinal</P>
	      <P Name="InitialState">xInitial</P>
	      <P Name="LimitDataPoints">on</P>
	      <P Name="MaxDataPoints">1000</P>
	      <P Name="LoadExternalInput">off</P>
	      <P Name="LoadInitialState">off</P>
	      <P Name="SaveFinalState">off</P>
	      <P Name="SaveCompleteFinalSimState">off</P>
	      <P Name="SaveFormat">Array</P>
	      <P Name="SignalLoggingSaveFormat">Dataset</P>
	      <P Name="SaveOutput">on</P>
	      <P Name="SaveState">off</P>
	      <P Name="SignalLogging">on</P>
	      <P Name="DSMLogging">on</P>
	      <P Name="InspectSignalLogs">on</P>
	      <P Name="VisualizeSimOutput">on</P>
	      <P Name="SaveTime">on</P>
	      <P Name="ReturnWorkspaceOutputs">off</P>
	      <P Name="StateSaveName">xout</P>
	      <P Name="TimeSaveName">tout</P>
	      <P Name="OutputSaveName">yout</P>
	      <P Name="SignalLoggingName">logsout</P>
	      <P Name="DSMLoggingName">dsmout</P>
	      <P Name="OutputOption">RefineOutputTimes</P>
	      <P Name="OutputTimes">[]</P>
	      <P Name="ReturnWorkspaceOutputsName">out</P>
	      <P Name="Refine">1</P>
	    </Object>
	    <Object ObjectID="21" Version="1.14.2" ClassName="Simulink.OptimizationCC">
	      <Array PropName="DisabledProps" Type="Cell" Dimension="1*8">
		<Cell Class="char">BooleansAsBitfields</Cell>
		<Cell Class="char">PassReuseOutputArgsAs</Cell>
		<Cell Class="char">PassReuseOutputArgsThreshold</Cell>
		<Cell Class="char">ZeroExternalMemoryAtStartup</Cell>
		<Cell Class="char">ZeroInternalMemoryAtStartup</Cell>
		<Cell Class="char">OptimizeModelRefInitCode</Cell>
		<Cell Class="char">NoFixptDivByZeroProtection</Cell>
		<Cell Class="char">UseSpecifiedMinMax</Cell>
	      </Array>
	      <P Name="BlockReduction">on</P>
	      <P Name="BooleanDataType">on</P>
	      <P Name="ConditionallyExecuteInputs">on</P>
	      <P Name="InlineParams">off</P>
	      <P Name="UseIntDivNetSlope">off</P>
	      <P Name="UseFloatMulNetSlope">off</P>
	      <P Name="DefaultUnderspecifiedDataType">double</P>
	      <P Name="UseSpecifiedMinMax">off</P>
	      <P Name="InlineInvariantSignals">off</P>
	      <P Name="OptimizeBlockIOStorage">on</P>
	      <P Name="BufferReuse">on</P>
	      <P Name="EnhancedBackFolding">off</P>
	      <P Name="CachingGlobalReferences">off</P>
	      <P Name="GlobalBufferReuse">on</P>
	      <P Name="StrengthReduction">off</P>
	      <P Name="ExpressionFolding">on</P>
	      <P Name="BooleansAsBitfields">off</P>
	      <P Name="BitfieldContainerType">uint_T</P>
	      <P Name="EnableMemcpy">on</P>
	      <P Name="MemcpyThreshold">64</P>
	      <P Name="PassReuseOutputArgsAs">Structure reference</P>
	      <P Name="ExpressionDepthLimit">128</P>
	      <P Name="FoldNonRolledExpr">on</P>
	      <P Name="LocalBlockOutputs">on</P>
	      <P Name="RollThreshold">5</P>
	      <P Name="SystemCodeInlineAuto">off</P>
	      <P Name="StateBitsets">off</P>
	      <P Name="DataBitsets">off</P>
	      <P Name="ActiveStateOutputEnumStorageType">Native Integer</P>
	      <P Name="UseTempVars">off</P>
	      <P Name="ZeroExternalMemoryAtStartup">on</P>
	      <P Name="ZeroInternalMemoryAtStartup">on</P>
	      <P Name="InitFltsAndDblsToZero">off</P>
	      <P Name="NoFixptDivByZeroProtection">off</P>
	      <P Name="EfficientFloat2IntCast">off</P>
	      <P Name="EfficientMapNaN2IntZero">off</P>
	      <P Name="OptimizeModelRefInitCode">off</P>
	      <P Name="LifeSpan">inf</P>
	      <P Name="MaxStackSize">Inherit from target</P>
	      <P Name="BufferReusableBoundary">on</P>
	      <P Name="SimCompilerOptimization">Off</P>
	      <P Name="AccelVerboseBuild">off</P>
	      <P Name="ParallelExecutionInRapidAccelerator">on</P>
	    </Object>
	    <Object ObjectID="22" Version="1.14.2" ClassName="Simulink.DebuggingCC">
	      <P Name="RTPrefix">error</P>
	      <P Name="ConsistencyChecking">none</P>
	      <P Name="ArrayBoundsChecking">none</P>
	      <P Name="SignalInfNanChecking">none</P>
	      <P Name="SignalRangeChecking">none</P>
	      <P Name="ReadBeforeWriteMsg">UseLocalSettings</P>
	      <P Name="WriteAfterWriteMsg">UseLocalSettings</P>
	      <P Name="WriteAfterReadMsg">UseLocalSettings</P>
	      <P Name="AlgebraicLoopMsg">warning</P>
	      <P Name="ArtificialAlgebraicLoopMsg">warning</P>
	      <P Name="SaveWithDisabledLinksMsg">warning</P>
	      <P Name="SaveWithParameterizedLinksMsg">warning</P>
	      <P Name="CheckSSInitialOutputMsg">on</P>
	      <P Name="UnderspecifiedInitializationDetection">Simplified</P>
	      <P Name="MergeDetectMultiDrivingBlocksExec">none</P>
	      <P Name="CheckExecutionContextPreStartOutputMsg">off</P>
	      <P Name="CheckExecutionContextRuntimeOutputMsg">off</P>
	      <P Name="SignalResolutionControl">UseLocalSettings</P>
	      <P Name="BlockPriorityViolationMsg">warning</P>
	      <P Name="MinStepSizeMsg">warning</P>
	      <P Name="TimeAdjustmentMsg">none</P>
	      <P Name="MaxConsecutiveZCsMsg">error</P>
	      <P Name="MaskedZcDiagnostic">warning</P>
	      <P Name="IgnoredZcDiagnostic">warning</P>
	      <P Name="SolverPrmCheckMsg">warning</P>
	      <P Name="InheritedTsInSrcMsg">warning</P>
	      <P Name="DiscreteInheritContinuousMsg">warning</P>
	      <P Name="MultiTaskDSMMsg">error</P>
	      <P Name="MultiTaskCondExecSysMsg">error</P>
	      <P Name="MultiTaskRateTransMsg">error</P>
	      <P Name="SingleTaskRateTransMsg">none</P>
	      <P Name="TasksWithSamePriorityMsg">warning</P>
	      <P Name="SigSpecEnsureSampleTimeMsg">warning</P>
	      <P Name="CheckMatrixSingularityMsg">none</P>
	      <P Name="IntegerOverflowMsg">warning</P>
	      <P Name="Int32ToFloatConvMsg">warning</P>
	      <P Name="ParameterDowncastMsg">error</P>
	      <P Name="ParameterOverflowMsg">error</P>
	      <P Name="ParameterUnderflowMsg">none</P>
	      <P Name="ParameterPrecisionLossMsg">warning</P>
	      <P Name="ParameterTunabilityLossMsg">warning</P>
	      <P Name="FixptConstUnderflowMsg">none</P>
	      <P Name="FixptConstOverflowMsg">none</P>
	      <P Name="FixptConstPrecisionLossMsg">none</P>
	      <P Name="UnderSpecifiedDataTypeMsg">none</P>
	      <P Name="UnnecessaryDatatypeConvMsg">none</P>
	      <P Name="VectorMatrixConversionMsg">none</P>
	      <P Name="InvalidFcnCallConnMsg">error</P>
	      <P Name="FcnCallInpInsideContextMsg">EnableAllAsError</P>
	      <P Name="SignalLabelMismatchMsg">none</P>
	      <P Name="UnconnectedInputMsg">warning</P>
	      <P Name="UnconnectedOutputMsg">warning</P>
	      <P Name="UnconnectedLineMsg">warning</P>
	      <P Name="SFcnCompatibilityMsg">none</P>
	      <P Name="FrameProcessingCompatibilityMsg">warning</P>
	      <P Name="UniqueDataStoreMsg">none</P>
	      <P Name="BusObjectLabelMismatch">warning</P>
	      <P Name="RootOutportRequireBusObject">warning</P>
	      <P Name="AssertControl">UseLocalSettings</P>
	      <P Name="EnableOverflowDetection">off</P>
	      <P Name="ModelReferenceIOMsg">none</P>
	      <P Name="ModelReferenceMultiInstanceNormalModeStructChecksumCheck">error</P>
	      <P Name="ModelReferenceVersionMismatchMessage">none</P>
	      <P Name="ModelReferenceIOMismatchMessage">none</P>
	      <P Name="ModelReferenceCSMismatchMessage">none</P>
	      <P Name="UnknownTsInhSupMsg">warning</P>
	      <P Name="ModelReferenceDataLoggingMessage">warning</P>
	      <P Name="ModelReferenceSymbolNameMessage">warning</P>
	      <P Name="ModelReferenceExtraNoncontSigs">error</P>
	      <P Name="StateNameClashWarn">none</P>
	      <P Name="SimStateInterfaceChecksumMismatchMsg">warning</P>
	      <P Name="SimStateOlderReleaseMsg">error</P>
	      <P Name="InitInArrayFormatMsg">warning</P>
	      <P Name="StrictBusMsg">ErrorLevel1</P>
	      <P Name="BusNameAdapt">WarnAndRepair</P>
	      <P Name="NonBusSignalsTreatedAsBus">none</P>
	      <P Name="LoggingUnavailableSignals">error</P>
	      <P Name="BlockIODiagnostic">none</P>
	      <P Name="SFUnusedDataAndEventsDiag">warning</P>
	      <P Name="SFUnexpectedBacktrackingDiag">warning</P>
	      <P Name="SFInvalidInputDataAccessInChartInitDiag">warning</P>
	      <P Name="SFNoUnconditionalDefaultTransitionDiag">warning</P>
	      <P Name="SFTransitionOutsideNaturalParentDiag">warning</P>
	      <P Name="SFUnconditionalTransitionShadowingDiag">warning</P>
	      <P Name="SFUndirectedBroadcastEventsDiag">warning</P>
	      <P Name="SFTransitionActionBeforeConditionDiag">warning</P>
	    </Object>
	    <Object ObjectID="23" Version="1.14.2" ClassName="Simulink.HardwareCC">
	      <P Name="ProdBitPerChar">8</P>
	      <P Name="ProdBitPerShort">16</P>
	      <P Name="ProdBitPerInt">32</P>
	      <P Name="ProdBitPerLong">32</P>
	      <P Name="ProdBitPerLongLong">64</P>
	      <P Name="ProdBitPerFloat">32</P>
	      <P Name="ProdBitPerDouble">64</P>
	      <P Name="ProdBitPerPointer">32</P>
	      <P Name="ProdLargestAtomicInteger">Char</P>
	      <P Name="ProdLargestAtomicFloat">None</P>
	      <P Name="ProdIntDivRoundTo">Undefined</P>
	      <P Name="ProdEndianess">Unspecified</P>
	      <P Name="ProdWordSize">32</P>
	      <P Name="ProdShiftRightIntArith">on</P>
	      <P Name="ProdLongLongMode">off</P>
	      <P Name="ProdHWDeviceType">32-bit Generic</P>
	      <P Name="TargetBitPerChar">8</P>
	      <P Name="TargetBitPerShort">16</P>
	      <P Name="TargetBitPerInt">32</P>
	      <P Name="TargetBitPerLong">32</P>
	      <P Name="TargetBitPerLongLong">64</P>
	      <P Name="TargetBitPerFloat">32</P>
	      <P Name="TargetBitPerDouble">64</P>
	      <P Name="TargetBitPerPointer">32</P>
	      <P Name="TargetLargestAtomicInteger">Char</P>
	      <P Name="TargetLargestAtomicFloat">None</P>
	      <P Name="TargetShiftRightIntArith">on</P>
	      <P Name="TargetLongLongMode">on</P>
	      <P Name="TargetIntDivRoundTo">Zero</P>
	      <P Name="TargetEndianess">LittleEndian</P>
	      <P Name="TargetWordSize">32</P>
	      <P Name="TargetTypeEmulationWarnSuppressLevel">0</P>
	      <P Name="TargetPreprocMaxBitsSint">32</P>
	      <P Name="TargetPreprocMaxBitsUint">32</P>
	      <P Name="TargetHWDeviceType">MATLAB Host</P>
	      <P Name="TargetUnknown">off</P>
	      <P Name="ProdEqTarget">off</P>
	    </Object>
	    <Object ObjectID="24" Version="1.14.2" ClassName="Simulink.ModelReferenceCC">
	      <P Name="UpdateModelReferenceTargets">IfOutOfDateOrStructuralChange</P>
	      <P Name="CheckModelReferenceTargetMessage">error</P>
	      <P Name="EnableParallelModelReferenceBuilds">off</P>
	      <P Name="ParallelModelReferenceErrorOnInvalidPool">on</P>
	      <P Name="ParallelModelReferenceMATLABWorkerInit">None</P>
	      <P Name="ModelReferenceNumInstancesAllowed">Multi</P>
	      <P Name="PropagateVarSize">Infer from blocks in model</P>
	      <P Name="ModelReferencePassRootInputsByReference">on</P>
	      <P Name="ModelReferenceMinAlgLoopOccurrences">off</P>
	      <P Name="PropagateSignalLabelsOutOfModel">off</P>
	      <P Name="SupportModelReferenceSimTargetCustomCode">off</P>
	    </Object>
	    <Object ObjectID="25" Version="1.14.2" ClassName="Simulink.SFSimCC">
	      <P Name="SFSimEnableDebug">on</P>
	      <P Name="SFSimOverflowDetection">on</P>
	      <P Name="SFSimEcho">on</P>
	      <P Name="SimBlas">on</P>
	      <P Name="SimCtrlC">on</P>
	      <P Name="SimExtrinsic">on</P>
	      <P Name="SimIntegrity">on</P>
	      <P Name="SimUseLocalCustomCode">off</P>
	      <P Name="SimParseCustomCode">on</P>
	      <P Name="SimBuildMode">sf_incremental_build</P>
	      <P Name="SimGenImportedTypeDefs">off</P>
	    </Object>
	    <Object BackupClass="Simulink.RTWCC" ObjectID="26" Version="1.14.2" ClassName="Simulink.RTWCC">
	      <P Name="SystemTargetFile">grt.tlc</P>
	      <P Name="TLCOptions"></P>
	      <P Name="GenCodeOnly">off</P>
	      <P Name="MakeCommand">make_rtw</P>
	      <P Name="GenerateMakefile">on</P>
	      <P Name="PackageGeneratedCodeAndArtifacts">off</P>
	      <P Name="PackageName"></P>
	      <P Name="TemplateMakefile">grt_default_tmf</P>
	      <P Name="PostCodeGenCommand"></P>
	      <P Name="Description"></P>
	      <P Name="GenerateReport">off</P>
	      <P Name="SaveLog">off</P>
	      <P Name="RTWVerbose">on</P>
	      <P Name="RetainRTWFile">off</P>
	      <P Name="ProfileTLC">off</P>
	      <P Name="TLCDebug">off</P>
	      <P Name="TLCCoverage">off</P>
	      <P Name="TLCAssert">off</P>
	      <P Name="ProcessScriptMode">Default</P>
	      <P Name="ConfigurationMode">Optimized</P>
	      <P Name="ProcessScript"></P>
	      <P Name="ConfigurationScript"></P>
	      <P Name="ConfigAtBuild">off</P>
	      <P Name="RTWUseLocalCustomCode">off</P>
	      <P Name="RTWUseSimCustomCode">off</P>
	      <P Name="CustomSourceCode"></P>
	      <P Name="CustomHeaderCode"></P>
	      <P Name="CustomInclude"></P>
	      <P Name="CustomSource"></P>
	      <P Name="CustomLibrary"></P>
	      <P Name="CustomInitializer"></P>
	      <P Name="CustomTerminator"></P>
	      <P Name="Toolchain">Automatically locate an installed toolchain</P>
	      <P Name="BuildConfiguration">Faster Builds</P>
	      <P Name="IncludeHyperlinkInReport">off</P>
	      <P Name="LaunchReport">off</P>
	      <P Name="PortableWordSizes">off</P>
	      <P Name="CreateSILPILBlock">None</P>
	      <P Name="CodeExecutionProfiling">off</P>
	      <P Name="CodeExecutionProfileVariable">executionProfile</P>
	      <P Name="CodeProfilingSaveOptions">SummaryOnly</P>
	      <P Name="CodeProfilingInstrumentation">off</P>
	      <P Name="SILDebugging">off</P>
	      <P Name="TargetLang">C</P>
	      <P Name="IncludeBusHierarchyInRTWFileBlockHierarchyMap">off</P>
	      <P Name="IncludeERTFirstTime">off</P>
	      <P Name="GenerateTraceInfo">off</P>
	      <P Name="GenerateTraceReport">off</P>
	      <P Name="GenerateTraceReportSl">off</P>
	      <P Name="GenerateTraceReportSf">off</P>
	      <P Name="GenerateTraceReportEml">off</P>
	      <P Name="GenerateCodeInfo">off</P>
	      <P Name="GenerateWebview">off</P>
	      <P Name="GenerateCodeMetricsReport">off</P>
	      <P Name="GenerateCodeReplacementReport">off</P>
	      <P Name="RTWCompilerOptimization">Off</P>
	      <P Name="RTWCustomCompilerOptimizations"></P>
	      <P Name="CheckMdlBeforeBuild">Off</P>
	      <P Name="CustomRebuildMode">OnUpdate</P>
	      <P Name="DataInitializer"></P>
	      <P Name="SharedConstantsCachingThreshold">1024</P>
	      <Array PropName="Components" Type="Handle" Dimension="1*2">
		<Object ObjectID="27" Version="1.14.2" ClassName="Simulink.CodeAppCC">
		  <P Name="ForceParamTrailComments">off</P>
		  <P Name="GenerateComments">on</P>
		  <P Name="CommentStyle">Auto</P>
		  <P Name="IgnoreCustomStorageClasses">on</P>
		  <P Name="IgnoreTestpoints">off</P>
		  <P Name="IncHierarchyInIds">off</P>
		  <P Name="MaxIdLength">128</P>
		  <P Name="PreserveName">off</P>
		  <P Name="PreserveNameWithParent">off</P>
		  <P Name="ShowEliminatedStatement">off</P>
		  <P Name="OperatorAnnotations">off</P>
		  <P Name="IncAutoGenComments">off</P>
		  <P Name="SimulinkDataObjDesc">off</P>
		  <P Name="SFDataObjDesc">off</P>
		  <P Name="MATLABFcnDesc">off</P>
		  <P Name="IncDataTypeInIds">off</P>
		  <P Name="MangleLength">1</P>
		  <P Name="CustomSymbolStrGlobalVar">$R$N$M</P>
		  <P Name="CustomSymbolStrType">$N$R$M_T</P>
		  <P Name="CustomSymbolStrField">$N$M</P>
		  <P Name="CustomSymbolStrFcn">$R$N$M$F</P>
		  <P Name="CustomSymbolStrFcnArg">rt$I$N$M</P>
		  <P Name="CustomSymbolStrBlkIO">rtb_$N$M</P>
		  <P Name="CustomSymbolStrTmpVar">$N$M</P>
		  <P Name="CustomSymbolStrMacro">$R$N$M</P>
		  <P Name="CustomSymbolStrUtil">$N$C</P>
		  <P Name="DefineNamingRule">None</P>
		  <P Name="ParamNamingRule">None</P>
		  <P Name="SignalNamingRule">None</P>
		  <P Name="InsertBlockDesc">off</P>
		  <P Name="InsertPolySpaceComments">off</P>
		  <P Name="SimulinkBlockComments">on</P>
		  <P Name="MATLABSourceComments">off</P>
		  <P Name="EnableCustomComments">off</P>
		  <P Name="InternalIdentifier">Shortened</P>
		  <P Name="InlinedPrmAccess">Literals</P>
		  <P Name="ReqsInCode">off</P>
		  <P Name="UseSimReservedNames">off</P>
		</Object>
		<Object BackupClass="Simulink.TargetCC" ObjectID="28" Version="1.14.2" ClassName="Simulink.GRTTargetCC">
		  <P Name="TargetFcnLib">ansi_tfl_table_tmw.mat</P>
		  <P Name="TargetLibSuffix"></P>
		  <P Name="TargetPreCompLibLocation"></P>
		  <P Name="GenFloatMathFcnCalls">NOT IN USE</P>
		  <P Name="TargetLangStandard">C89/C90 (ANSI)</P>
		  <P Name="CodeReplacementLibrary">None</P>
		  <P Name="UtilityFuncGeneration">Auto</P>
		  <P Name="ERTMultiwordTypeDef">System defined</P>
		  <P Name="ERTMultiwordLength">256</P>
		  <P Name="MultiwordLength">2048</P>
		  <P Name="GenerateFullHeader">on</P>
		  <P Name="GenerateSampleERTMain">off</P>
		  <P Name="GenerateTestInterfaces">off</P>
		  <P Name="ModelReferenceCompliant">on</P>
		  <P Name="ParMdlRefBuildCompliant">on</P>
		  <P Name="CompOptLevelCompliant">on</P>
		  <P Name="ConcurrentExecutionCompliant">on</P>
		  <P Name="IncludeMdlTerminateFcn">on</P>
		  <P Name="GeneratePreprocessorConditionals">Disable all</P>
		  <P Name="CombineOutputUpdateFcns">off</P>
		  <P Name="CombineSignalStateStructs">off</P>
		  <P Name="SuppressErrorStatus">off</P>
		  <P Name="ERTFirstTimeCompliant">off</P>
		  <P Name="IncludeFileDelimiter">Auto</P>
		  <P Name="ERTCustomFileBanners">off</P>
		  <P Name="SupportAbsoluteTime">on</P>
		  <P Name="LogVarNameModifier">rt_</P>
		  <P Name="MatFileLogging">on</P>
		  <P Name="MultiInstanceERTCode">off</P>
		  <P Name="CodeInterfacePackaging">Nonreusable function</P>
		  <P Name="SupportNonFinite">on</P>
		  <P Name="SupportComplex">on</P>
		  <P Name="PurelyIntegerCode">off</P>
		  <P Name="SupportContinuousTime">on</P>
		  <P Name="SupportNonInlinedSFcns">on</P>
		  <P Name="SupportVariableSizeSignals">off</P>
		  <P Name="EnableShiftOperators">on</P>
		  <P Name="ParenthesesLevel">Nominal</P>
		  <P Name="MATLABClassNameForMDSCustomization">Simulink.SoftwareTarget.GRTCustomization</P>
		  <P Name="ModelStepFunctionPrototypeControlCompliant">off</P>
		  <P Name="CPPClassGenCompliant">on</P>
		  <P Name="AutosarCompliant">off</P>
		  <P Name="GRTInterface">on</P>
		  <P Name="GenerateAllocFcn">off</P>
		  <P Name="UseMalloc">off</P>
		  <P Name="ExtMode">off</P>
		  <P Name="ExtModeStaticAlloc">off</P>
		  <P Name="ExtModeTesting">off</P>
		  <P Name="ExtModeStaticAllocSize">1000000</P>
		  <P Name="ExtModeTransport">0</P>
		  <P Name="ExtModeMexFile">ext_comm</P>
		  <P Name="ExtModeIntrfLevel">Level1</P>
		  <P Name="RTWCAPISignals">off</P>
		  <P Name="RTWCAPIParams">off</P>
		  <P Name="RTWCAPIStates">off</P>
		  <P Name="RTWCAPIRootIO">off</P>
		  <P Name="GenerateASAP2">off</P>
		  <P Name="MultiInstanceErrorCode">Error</P>
		</Object>
	      </Array>
	    </Object>
	  </Array>
	  <P Name="Name">Configuration1</P>
	  <P Name="CurrentDlgPage">Solver</P>
	  <P Name="ConfigPrmDlgPosition"> [ 437, 131, 1483, 886 ] </P>
	</Object>
      </Array>
      <Object Reference="true" PropName="ActiveConfigurationSet" ObjectID="18" ClassName="Simulink.ConfigSet">
      </Object>
    </ConfigurationSet>
    <ConcurrentExecutionSettings>
      <Object PropName="DataTransfer" ObjectID="29" ClassName="Simulink.GlobalDataTransfer">
	<P Name="DefaultTransitionBetweenSyncTasks" Class="char">Ensure deterministic transfer (maximum delay)</P>
	<P Name="DefaultTransitionBetweenAsyncTasks" Class="char">Ensure data integrity only</P>
	<P Name="DefaultTransitionBetweenContTasks" Class="char">Ensure deterministic transfer (minimum delay)</P>
	<P Name="DefaultExtrapolationMethodBetweenContTasks" Class="char">None</P>
	<P Name="AutoInsertRateTranBlk" Class="logical">0</P>
      </Object>
      <P Name="ExplicitPartitioning">off</P>
    </ConcurrentExecutionSettings>
    <SystemDefaults>
      <P Name="PaperOrientation">landscape</P>
      <P Name="PaperPositionMode">auto</P>
      <P Name="PaperType">A4</P>
      <P Name="PaperUnits">centimeters</P>
      <P Name="TiledPaperMargins">[1.270000, 1.270000, 1.270000, 1.270000]</P>
      <P Name="TiledPageScale">1</P>
      <P Name="ShowPageBoundaries">off</P>
      <P Name="ModelBrowserVisibility">off</P>
      <P Name="ModelBrowserWidth">200</P>
      <P Name="ScreenColor">white</P>
    </SystemDefaults>
    <BlockDefaults>
      <P Name="ForegroundColor">black</P>
      <P Name="BackgroundColor">white</P>
      <P Name="DropShadow">off</P>
      <P Name="NamePlacement">normal</P>
      <P Name="FontName">Helvetica</P>
      <P Name="FontSize">10</P>
      <P Name="FontWeight">normal</P>
      <P Name="FontAngle">normal</P>
      <P Name="ShowName">on</P>
      <P Name="BlockRotation">0</P>
      <P Name="BlockMirror">off</P>
    </BlockDefaults>
    <AnnotationDefaults>
      <P Name="HorizontalAlignment">center</P>
      <P Name="VerticalAlignment">middle</P>
      <P Name="ForegroundColor">black</P>
      <P Name="BackgroundColor">white</P>
      <P Name="DropShadow">off</P>
      <P Name="FontName">Helvetica</P>
      <P Name="FontSize">10</P>
      <P Name="FontWeight">normal</P>
      <P Name="FontAngle">normal</P>
      <P Name="UseDisplayTextAsClickCallback">off</P>
    </AnnotationDefaults>
    <LineDefaults>
      <P Name="FontName">Helvetica</P>
      <P Name="FontSize">9</P>
      <P Name="FontWeight">normal</P>
      <P Name="FontAngle">normal</P>
    </LineDefaults>
    <MaskDefaults>
      <P Name="SelfModifiable">off</P>
      <P Name="IconFrame">on</P>
      <P Name="IconOpaque">on</P>
      <P Name="RunInitForIconRedraw">off</P>
      <P Name="IconRotate">none</P>
      <P Name="PortRotate">default</P>
      <P Name="IconUnits">autoscale</P>
    </MaskDefaults>
    <MaskParameterDefaults>
      <P Name="Evaluate">on</P>
      <P Name="Tunable">on</P>
      <P Name="NeverSave">off</P>
      <P Name="Internal">off</P>
      <P Name="ReadOnly">off</P>
      <P Name="Enabled">on</P>
      <P Name="Visible">on</P>
      <P Name="ToolTip">on</P>
    </MaskParameterDefaults>
    <BlockParameterDefaults>
      <Block BlockType="Clock">
	<P Name="DisplayTime">off</P>
	<P Name="Decimation">10</P>
      </Block>
      <Block BlockType="Demux">
	<P Name="Outputs">4</P>
	<P Name="DisplayOption">none</P>
	<P Name="BusSelectionMode">off</P>
      </Block>
      <Block BlockType="Inport">
	<P Name="Port">1</P>
	<P Name="OutputFunctionCall">off</P>
	<P Name="OutMin">[]</P>
	<P Name="OutMax">[]</P>
	<P Name="OutDataTypeStr">Inherit: auto</P>
	<P Name="LockScale">off</P>
	<P Name="BusOutputAsStruct">off</P>
	<P Name="PortDimensions">-1</P>
	<P Name="VarSizeSig">Inherit</P>
	<P Name="SampleTime">-1</P>
	<P Name="SignalType">auto</P>
	<P Name="SamplingMode">auto</P>
	<P Name="LatchByDelayingOutsideSignal">off</P>
	<P Name="LatchInputForFeedbackSignals">off</P>
	<P Name="Interpolate">on</P>
      </Block>
      <Block BlockType="Integrator">
	<P Name="ExternalReset">none</P>
	<P Name="InitialConditionSource">internal</P>
	<P Name="InitialCondition">0</P>
	<P Name="LimitOutput">off</P>
	<P Name="UpperSaturationLimit">inf</P>
	<P Name="LowerSaturationLimit">-inf</P>
	<P Name="ShowSaturationPort">off</P>
	<P Name="ShowStatePort">off</P>
	<P Name="AbsoluteTolerance">auto</P>
	<P Name="IgnoreLimit">off</P>
	<P Name="ZeroCross">on</P>
	<P Name="ContinuousStateAttributes">&apos;&apos;</P>
      </Block>
      <Block BlockType="Outport">
	<P Name="Port">1</P>
	<P Name="OutMin">[]</P>
	<P Name="OutMax">[]</P>
	<P Name="OutDataTypeStr">Inherit: auto</P>
	<P Name="LockScale">off</P>
	<P Name="BusOutputAsStruct">off</P>
	<P Name="PortDimensions">-1</P>
	<P Name="VarSizeSig">Inherit</P>
	<P Name="SampleTime">-1</P>
	<P Name="SignalType">auto</P>
	<P Name="SamplingMode">auto</P>
	<P Name="SourceOfInitialOutputValue">Dialog</P>
	<P Name="OutputWhenDisabled">held</P>
	<P Name="InitialOutput">[]</P>
      </Block>
      <Block BlockType="S-Function">
	<P Name="FunctionName">system</P>
	<P Name="SFunctionModules">&apos;&apos;</P>
	<P Name="PortCounts">[]</P>
	<P Name="SFunctionDeploymentMode">off</P>
      </Block>
      <Block BlockType="SubSystem">
	<P Name="ShowPortLabels">FromPortIcon</P>
	<P Name="Permissions">ReadWrite</P>
	<P Name="PermitHierarchicalResolution">All</P>
	<P Name="TreatAsAtomicUnit">off</P>
	<P Name="MinAlgLoopOccurrences">off</P>
	<P Name="PropExecContextOutsideSubsystem">off</P>
	<P Name="CheckFcnCallInpInsideContextMsg">off</P>
	<P Name="SystemSampleTime">-1</P>
	<P Name="RTWSystemCode">Auto</P>
	<P Name="RTWFcnNameOpts">Auto</P>
	<P Name="RTWFileNameOpts">Auto</P>
	<P Name="FunctionInterfaceSpec">void_void</P>
	<P Name="FunctionWithSeparateData">off</P>
	<P Name="RTWMemSecFuncInitTerm">Inherit from model</P>
	<P Name="RTWMemSecFuncExecute">Inherit from model</P>
	<P Name="RTWMemSecDataConstants">Inherit from model</P>
	<P Name="RTWMemSecDataInternal">Inherit from model</P>
	<P Name="RTWMemSecDataParameters">Inherit from model</P>
	<P Name="SimViewingDevice">off</P>
	<P Name="DataTypeOverride">UseLocalSettings</P>
	<P Name="DataTypeOverrideAppliesTo">AllNumericTypes</P>
	<P Name="MinMaxOverflowLogging">UseLocalSettings</P>
	<P Name="Opaque">off</P>
	<P Name="MaskHideContents">off</P>
	<P Name="SFBlockType">NONE</P>
	<P Name="Variant">off</P>
	<P Name="GeneratePreprocessorConditionals">off</P>
	<P Name="ContentPreviewEnabled">off</P>
      </Block>
      <Block BlockType="Terminator">
      </Block>
      <Block BlockType="ToWorkspace">
	<P Name="VariableName">simulink_output</P>
	<P Name="MaxDataPoints">1000</P>
	<P Name="Decimation">1</P>
	<P Name="SaveFormat">Array</P>
	<P Name="Save2DSignal">Inherit from input (this choice will be removed - see release notes)</P>
	<P Name="FixptAsFi">off</P>
	<P Name="NumInputs">1</P>
	<P Name="SampleTime">0</P>
      </Block>
    </BlockParameterDefaults>
    <System>
      <P Name="Location">[1959, 86, 3895, 1142]</P>
      <P Name="Open">off</P>
      <P Name="ModelBrowserWidth">200</P>
      <P Name="TiledPaperMargins">[1.270000, 1.270000, 1.270000, 1.270000]</P>
      <P Name="TiledPageScale">1</P>
      <P Name="ZoomFactor">80</P>
      <P Name="ReportName">simulink-default.rpt</P>
      <P Name="SIDHighWatermark">763</P>
      <Block BlockType="Clock" Name="Clock2" SID="618">
	<P Name="Position">[160, 40, 180, 60]</P>
	<P Name="ZOrder">59</P>
      </Block>
      <Block BlockType="SubSystem" Name="MATLAB Function" SID="619">
	<P Name="Ports">[4, 14]</P>
	<P Name="Position">[45, 415, 285, 750]</P>
	<P Name="ZOrder">62</P>
	<P Name="LibraryVersion">1.32</P>
	<P Name="ErrorFcn">Stateflow.Translate.translate</P>
	<P Name="PermitHierarchicalResolution">ExplicitOnly</P>
	<P Name="TreatAsAtomicUnit">on</P>
	<P Name="RequestExecContextInheritance">off</P>
	<P Name="SFBlockType">MATLAB Function</P>
	<System>
	  <P Name="Location">[219, 337, 814, 775]</P>
	  <P Name="Open">off</P>
	  <P Name="ModelBrowserWidth">200</P>
	  <P Name="TiledPaperMargins">[1.270000, 1.270000, 1.270000, 1.270000]</P>
	  <P Name="TiledPageScale">1</P>
	  <P Name="ZoomFactor">100</P>
	  <P Name="SIDHighWatermark">42</P>
	  <Block BlockType="Inport" Name="u" SID="619::33">
	    <P Name="Position">[20, 101, 40, 119]</P>
	    <P Name="ZOrder">19</P>
	    <P Name="IconDisplay">Port number</P>
	  </Block>
	  <Block BlockType="Inport" Name="r" SID="619::34">
	    <P Name="Position">[20, 136, 40, 154]</P>
	    <P Name="ZOrder">20</P>
	    <P Name="Port">2</P>
	    <P Name="IconDisplay">Port number</P>
	  </Block>
	  <Block BlockType="Inport" Name="u1" SID="619::35">
	    <P Name="Position">[20, 171, 40, 189]</P>
	    <P Name="ZOrder">21</P>
	    <P Name="Port">3</P>
	    <P Name="IconDisplay">Port number</P>
	  </Block>
	  <Block BlockType="Inport" Name="r1" SID="619::36">
	    <P Name="Position">[20, 206, 40, 224]</P>
	    <P Name="ZOrder">22</P>
	    <P Name="Port">4</P>
	    <P Name="IconDisplay">Port number</P>
	  </Block>
	  <Block BlockType="Demux" Name=" Demux " SID="619::19">
	    <P Name="Ports">[1, 1]</P>
	    <P Name="Position">[270, 640, 320, 680]</P>
	    <P Name="ZOrder">5</P>
	    <P Name="Outputs">1</P>
	  </Block>
	  <Block BlockType="S-Function" Name=" SFunction " SID="619::18">
	    <P Name="Tag">Stateflow S-Function shipmodel 3</P>
	    <P Name="Ports">[4, 15]</P>
	    <P Name="Position">[180, 110, 230, 430]</P>
	    <P Name="ZOrder">4</P>
	    <P Name="FunctionName">sf_sfun</P>
	    <P Name="PortCounts">[4 15]</P>
	    <P Name="EnableBusSupport">on</P>
	    <Port>
	      <P Name="PortNumber">2</P>
	      <P Name="Name">m11</P>
	      <P Name="RTWStorageClass">Auto</P>
	      <P Name="DataLoggingNameMode">SignalName</P>
	    </Port>
	    <Port>
	      <P Name="PortNumber">3</P>
	      <P Name="Name">m22</P>
	      <P Name="RTWStorageClass">Auto</P>
	      <P Name="DataLoggingNameMode">SignalName</P>
	    </Port>
	    <Port>
	      <P Name="PortNumber">4</P>
	      <P Name="Name">m23</P>
	      <P Name="RTWStorageClass">Auto</P>
	      <P Name="DataLoggingNameMode">SignalName</P>
	    </Port>
	    <Port>
	      <P Name="PortNumber">5</P>
	      <P Name="Name">m32</P>
	      <P Name="RTWStorageClass">Auto</P>
	      <P Name="DataLoggingNameMode">SignalName</P>
	    </Port>
	    <Port>
	      <P Name="PortNumber">6</P>
	      <P Name="Name">m33</P>
	      <P Name="RTWStorageClass">Auto</P>
	      <P Name="DataLoggingNameMode">SignalName</P>
	    </Port>
	    <Port>
	      <P Name="PortNumber">7</P>
	      <P Name="Name">d11</P>
	      <P Name="RTWStorageClass">Auto</P>
	      <P Name="DataLoggingNameMode">SignalName</P>
	    </Port>
	    <Port>
	      <P Name="PortNumber">8</P>
	      <P Name="Name">d22</P>
	      <P Name="RTWStorageClass">Auto</P>
	      <P Name="DataLoggingNameMode">SignalName</P>
	    </Port>
	    <Port>
	      <P Name="PortNumber">9</P>
	      <P Name="Name">d23</P>
	      <P Name="RTWStorageClass">Auto</P>
	      <P Name="DataLoggingNameMode">SignalName</P>
	    </Port>
	    <Port>
	      <P Name="PortNumber">10</P>
	      <P Name="Name">d32</P>
	      <P Name="RTWStorageClass">Auto</P>
	      <P Name="DataLoggingNameMode">SignalName</P>
	    </Port>
	    <Port>
	      <P Name="PortNumber">11</P>
	      <P Name="Name">d33</P>
	      <P Name="RTWStorageClass">Auto</P>
	      <P Name="DataLoggingNameMode">SignalName</P>
	    </Port>
	    <Port>
	      <P Name="PortNumber">12</P>
	      <P Name="Name">x0</P>
	      <P Name="RTWStorageClass">Auto</P>
	      <P Name="DataLoggingNameMode">SignalName</P>
	    </Port>
	    <Port>
	      <P Name="PortNumber">13</P>
	      <P Name="Name">y0</P>
	      <P Name="RTWStorageClass">Auto</P>
	      <P Name="DataLoggingNameMode">SignalName</P>
	    </Port>
	    <Port>
	      <P Name="PortNumber">14</P>
	      <P Name="Name">d111</P>
	      <P Name="RTWStorageClass">Auto</P>
	      <P Name="DataLoggingNameMode">SignalName</P>
	    </Port>
	    <Port>
	      <P Name="PortNumber">15</P>
	      <P Name="Name">d331</P>
	      <P Name="RTWStorageClass">Auto</P>
	      <P Name="DataLoggingNameMode">SignalName</P>
	    </Port>
	  </Block>
	  <Block BlockType="Terminator" Name=" Terminator " SID="619::20">
	    <P Name="Position">[460, 651, 480, 669]</P>
	    <P Name="ZOrder">6</P>
	  </Block>
	  <Block BlockType="Outport" Name="m11" SID="619::5">
	    <P Name="Position">[460, 101, 480, 119]</P>
	    <P Name="ZOrder">-5</P>
	    <P Name="IconDisplay">Port number</P>
	  </Block>
	  <Block BlockType="Outport" Name="m22" SID="619::22">
	    <P Name="Position">[460, 136, 480, 154]</P>
	    <P Name="ZOrder">8</P>
	    <P Name="Port">2</P>
	    <P Name="IconDisplay">Port number</P>
	  </Block>
	  <Block BlockType="Outport" Name="m23" SID="619::23">
	    <P Name="Position">[460, 171, 480, 189]</P>
	    <P Name="ZOrder">9</P>
	    <P Name="Port">3</P>
	    <P Name="IconDisplay">Port number</P>
	  </Block>
	  <Block BlockType="Outport" Name="m32" SID="619::32">
	    <P Name="Position">[460, 206, 480, 224]</P>
	    <P Name="ZOrder">18</P>
	    <P Name="Port">4</P>
	    <P Name="IconDisplay">Port number</P>
	  </Block>
	  <Block BlockType="Outport" Name="m33" SID="619::24">
	    <P Name="Position">[460, 246, 480, 264]</P>
	    <P Name="ZOrder">10</P>
	    <P Name="Port">5</P>
	    <P Name="IconDisplay">Port number</P>
	  </Block>
	  <Block BlockType="Outport" Name="d11" SID="619::25">
	    <P Name="Position">[460, 281, 480, 299]</P>
	    <P Name="ZOrder">11</P>
	    <P Name="Port">6</P>
	    <P Name="IconDisplay">Port number</P>
	  </Block>
	  <Block BlockType="Outport" Name="d22" SID="619::26">
	    <P Name="Position">[460, 316, 480, 334]</P>
	    <P Name="ZOrder">12</P>
	    <P Name="Port">7</P>
	    <P Name="IconDisplay">Port number</P>
	  </Block>
	  <Block BlockType="Outport" Name="d23" SID="619::27">
	    <P Name="Position">[460, 351, 480, 369]</P>
	    <P Name="ZOrder">13</P>
	    <P Name="Port">8</P>
	    <P Name="IconDisplay">Port number</P>
	  </Block>
	  <Block BlockType="Outport" Name="d32" SID="619::28">
	    <P Name="Position">[460, 386, 480, 404]</P>
	    <P Name="ZOrder">14</P>
	    <P Name="Port">9</P>
	    <P Name="IconDisplay">Port number</P>
	  </Block>
	  <Block BlockType="Outport" Name="d33" SID="619::29">
	    <P Name="Position">[460, 426, 480, 444]</P>
	    <P Name="ZOrder">15</P>
	    <P Name="Port">10</P>
	    <P Name="IconDisplay">Port number</P>
	  </Block>
	  <Block BlockType="Outport" Name="x0" SID="619::30">
	    <P Name="Position">[460, 461, 480, 479]</P>
	    <P Name="ZOrder">16</P>
	    <P Name="Port">11</P>
	    <P Name="IconDisplay">Port number</P>
	  </Block>
	  <Block BlockType="Outport" Name="y0" SID="619::31">
	    <P Name="Position">[460, 496, 480, 514]</P>
	    <P Name="ZOrder">17</P>
	    <P Name="Port">12</P>
	    <P Name="IconDisplay">Port number</P>
	  </Block>
	  <Block BlockType="Outport" Name="d111" SID="619::39">
	    <P Name="Position">[460, 531, 480, 549]</P>
	    <P Name="ZOrder">25</P>
	    <P Name="Port">13</P>
	    <P Name="IconDisplay">Port number</P>
	  </Block>
	  <Block BlockType="Outport" Name="d331" SID="619::41">
	    <P Name="Position">[460, 566, 480, 584]</P>
	    <P Name="ZOrder">27</P>
	    <P Name="Port">14</P>
	    <P Name="IconDisplay">Port number</P>
	  </Block>
	  <Line>
	    <P Name="ZOrder">1</P>
	    <P Name="Src">619::18#out:1</P>
	    <P Name="Dst">619::19#in:1</P>
	  </Line>
	  <Line>
	    <P Name="ZOrder">2</P>
	    <P Name="Src">619::19#out:1</P>
	    <P Name="Dst">619::20#in:1</P>
	  </Line>
	  <Line>
	    <P Name="Name">d331</P>
	    <P Name="ZOrder">3</P>
	    <P Name="Labels">[0, 0]</P>
	    <P Name="Src">619::18#out:15</P>
	    <P Name="Dst">619::41#in:1</P>
	  </Line>
	  <Line>
	    <P Name="Name">d111</P>
	    <P Name="ZOrder">4</P>
	    <P Name="Labels">[0, 0]</P>
	    <P Name="Src">619::18#out:14</P>
	    <P Name="Dst">619::39#in:1</P>
	  </Line>
	  <Line>
	    <P Name="Name">y0</P>
	    <P Name="ZOrder">5</P>
	    <P Name="Labels">[0, 0]</P>
	    <P Name="Src">619::18#out:13</P>
	    <P Name="Dst">619::31#in:1</P>
	  </Line>
	  <Line>
	    <P Name="Name">x0</P>
	    <P Name="ZOrder">6</P>
	    <P Name="Labels">[0, 0]</P>
	    <P Name="Src">619::18#out:12</P>
	    <P Name="Dst">619::30#in:1</P>
	  </Line>
	  <Line>
	    <P Name="Name">d33</P>
	    <P Name="ZOrder">7</P>
	    <P Name="Labels">[0, 0]</P>
	    <P Name="Src">619::18#out:11</P>
	    <P Name="Dst">619::29#in:1</P>
	  </Line>
	  <Line>
	    <P Name="Name">d32</P>
	    <P Name="ZOrder">8</P>
	    <P Name="Labels">[0, 0]</P>
	    <P Name="Src">619::18#out:10</P>
	    <P Name="Dst">619::28#in:1</P>
	  </Line>
	  <Line>
	    <P Name="Name">d23</P>
	    <P Name="ZOrder">9</P>
	    <P Name="Labels">[0, 0]</P>
	    <P Name="Src">619::18#out:9</P>
	    <P Name="Dst">619::27#in:1</P>
	  </Line>
	  <Line>
	    <P Name="Name">d22</P>
	    <P Name="ZOrder">10</P>
	    <P Name="Labels">[0, 0]</P>
	    <P Name="Src">619::18#out:8</P>
	    <P Name="Dst">619::26#in:1</P>
	  </Line>
	  <Line>
	    <P Name="Name">d11</P>
	    <P Name="ZOrder">11</P>
	    <P Name="Labels">[0, 0]</P>
	    <P Name="Src">619::18#out:7</P>
	    <P Name="Dst">619::25#in:1</P>
	  </Line>
	  <Line>
	    <P Name="Name">m33</P>
	    <P Name="ZOrder">12</P>
	    <P Name="Labels">[0, 0]</P>
	    <P Name="Src">619::18#out:6</P>
	    <P Name="Dst">619::24#in:1</P>
	  </Line>
	  <Line>
	    <P Name="Name">m32</P>
	    <P Name="ZOrder">13</P>
	    <P Name="Labels">[0, 0]</P>
	    <P Name="Src">619::18#out:5</P>
	    <P Name="Dst">619::32#in:1</P>
	  </Line>
	  <Line>
	    <P Name="Name">m23</P>
	    <P Name="ZOrder">14</P>
	    <P Name="Labels">[0, 0]</P>
	    <P Name="Src">619::18#out:4</P>
	    <P Name="Dst">619::23#in:1</P>
	  </Line>
	  <Line>
	    <P Name="Name">m22</P>
	    <P Name="ZOrder">15</P>
	    <P Name="Labels">[0, 0]</P>
	    <P Name="Src">619::18#out:3</P>
	    <P Name="Dst">619::22#in:1</P>
	  </Line>
	  <Line>
	    <P Name="Name">m11</P>
	    <P Name="ZOrder">16</P>
	    <P Name="Labels">[0, 0]</P>
	    <P Name="Src">619::18#out:2</P>
	    <P Name="Dst">619::5#in:1</P>
	  </Line>
	  <Line>
	    <P Name="ZOrder">17</P>
	    <P Name="Src">619::36#out:1</P>
	    <P Name="Dst">619::18#in:4</P>
	  </Line>
	  <Line>
	    <P Name="ZOrder">18</P>
	    <P Name="Src">619::35#out:1</P>
	    <P Name="Dst">619::18#in:3</P>
	  </Line>
	  <Line>
	    <P Name="ZOrder">19</P>
	    <P Name="Src">619::34#out:1</P>
	    <P Name="Dst">619::18#in:2</P>
	  </Line>
	  <Line>
	    <P Name="ZOrder">20</P>
	    <P Name="Src">619::33#out:1</P>
	    <P Name="Dst">619::18#in:1</P>
	  </Line>
	</System>
      </Block>
      <Block BlockType="SubSystem" Name="Subsystem1" SID="713">
	<P Name="Ports">[7]</P>
	<P Name="Position">[1945, 313, 2155, 667]</P>
	<P Name="ZOrder">63</P>
	<P Name="RequestExecContextInheritance">off</P>
	<System>
	  <P Name="Location">[1959, 86, 3895, 1142]</P>
	  <P Name="Open">on</P>
	  <P Name="ModelBrowserWidth">200</P>
	  <P Name="TiledPaperMargins">[1.270000, 1.270000, 1.270000, 1.270000]</P>
	  <P Name="TiledPageScale">1</P>
	  <P Name="ZoomFactor">100</P>
	  <Block BlockType="Inport" Name="m11" SID="715">
	    <P Name="Position">[125, 328, 155, 342]</P>
	    <P Name="ZOrder">13</P>
	    <P Name="IconDisplay">Port number</P>
	  </Block>
	  <Block BlockType="Inport" Name="t" SID="717">
	    <P Name="Position">[90, 408, 120, 422]</P>
	    <P Name="ZOrder">15</P>
	    <P Name="Port">2</P>
	    <P Name="IconDisplay">Port number</P>
	  </Block>
	  <Block BlockType="Inport" Name="m33" SID="719">
	    <P Name="Position">[105, 378, 135, 392]</P>
	    <P Name="ZOrder">17</P>
	    <P Name="Port">3</P>
	    <P Name="IconDisplay">Port number</P>
	  </Block>
	  <Block BlockType="Inport" Name="d11" SID="720">
	    <P Name="Position">[105, 448, 135, 462]</P>
	    <P Name="ZOrder">18</P>
	    <P Name="Port">4</P>
	    <P Name="IconDisplay">Port number</P>
	  </Block>
	  <Block BlockType="Inport" Name="d33" SID="724">
	    <P Name="Position">[105, 753, 135, 767]</P>
	    <P Name="ZOrder">22</P>
	    <P Name="Port">5</P>
	    <P Name="IconDisplay">Port number</P>
	  </Block>
	  <Block BlockType="Inport" Name="x0" SID="725">
	    <P Name="Position">[450, 78, 480, 92]</P>
	    <P Name="ZOrder">23</P>
	    <P Name="Port">6</P>
	    <P Name="IconDisplay">Port number</P>
	  </Block>
	  <Block BlockType="Inport" Name="y0" SID="726">
	    <P Name="Position">[725, 228, 755, 242]</P>
	    <P Name="ZOrder">24</P>
	    <P Name="Port">7</P>
	    <P Name="IconDisplay">Port number</P>
	  </Block>
	  <Block BlockType="Integrator" Name="Integrator" SID="727">
	    <P Name="Ports">[2, 1]</P>
	    <P Name="Position">[865, 182, 895, 213]</P>
	    <P Name="ZOrder">2</P>
	    <P Name="InitialConditionSource">external</P>
	    <P Name="InitialCondition">2</P>
	  </Block>
	  <Block BlockType="Integrator" Name="Integrator1" SID="728">
	    <P Name="Ports">[2, 1]</P>
	    <P Name="Position">[910, 247, 940, 278]</P>
	    <P Name="ZOrder">3</P>
	    <P Name="InitialConditionSource">external</P>
	  </Block>
	  <Block BlockType="Integrator" Name="Integrator2" SID="729">
	    <P Name="Ports">[1, 1]</P>
	    <P Name="Position">[950, 435, 980, 465]</P>
	    <P Name="ZOrder">4</P>
	  </Block>
	  <Block BlockType="Integrator" Name="Integrator3" SID="730">
	    <P Name="Ports">[1, 1]</P>
	    <P Name="Position">[650, 345, 680, 375]</P>
	    <P Name="ZOrder">5</P>
	  </Block>
	  <Block BlockType="Integrator" Name="Integrator5" SID="732">
	    <P Name="Ports">[1, 1]</P>
	    <P Name="Position">[560, 550, 590, 580]</P>
	    <P Name="ZOrder">11</P>
	    <P Name="InitialCondition">0.1</P>
	  </Block>
	  <Block BlockType="Integrator" Name="Integrator6" SID="733">
	    <P Name="Ports">[1, 1]</P>
	    <P Name="Position">[1480, 695, 1510, 725]</P>
	    <P Name="ZOrder">46</P>
	  </Block>
	  <Block BlockType="Integrator" Name="Integrator7" SID="734">
	    <P Name="Ports">[1, 1]</P>
	    <P Name="Position">[1670, 635, 1700, 665]</P>
	    <P Name="ZOrder">50</P>
	  </Block>
	  <Block BlockType="SubSystem" Name="MATLAB Function" SID="735">
	    <P Name="Ports">[10, 7]</P>
	    <P Name="Position">[210, 167, 415, 538]</P>
	    <P Name="ZOrder">1</P>
	    <P Name="LibraryVersion">1.32</P>
	    <P Name="ErrorFcn">Stateflow.Translate.translate</P>
	    <P Name="PermitHierarchicalResolution">ExplicitOnly</P>
	    <P Name="TreatAsAtomicUnit">on</P>
	    <P Name="RequestExecContextInheritance">off</P>
	    <P Name="SFBlockType">MATLAB Function</P>
	    <System>
	      <P Name="Location">[219, 337, 814, 775]</P>
	      <P Name="Open">off</P>
	      <P Name="ModelBrowserWidth">200</P>
	      <P Name="TiledPaperMargins">[1.270000, 1.270000, 1.270000, 1.270000]</P>
	      <P Name="TiledPageScale">1</P>
	      <P Name="ZoomFactor">100</P>
	      <P Name="SIDHighWatermark">45</P>
	      <Block BlockType="Inport" Name="x" SID="735::1">
		<P Name="Position">[20, 101, 40, 119]</P>
		<P Name="ZOrder">-1</P>
		<P Name="IconDisplay">Port number</P>
	      </Block>
	      <Block BlockType="Inport" Name="y" SID="735::21">
		<P Name="Position">[20, 136, 40, 154]</P>
		<P Name="ZOrder">7</P>
		<P Name="Port">2</P>
		<P Name="IconDisplay">Port number</P>
	      </Block>
	      <Block BlockType="Inport" Name="psi" SID="735::22">
		<P Name="Position">[20, 171, 40, 189]</P>
		<P Name="ZOrder">8</P>
		<P Name="Port">3</P>
		<P Name="IconDisplay">Port number</P>
	      </Block>
	      <Block BlockType="Inport" Name="u" SID="735::23">
		<P Name="Position">[20, 206, 40, 224]</P>
		<P Name="ZOrder">9</P>
		<P Name="Port">4</P>
		<P Name="IconDisplay">Port number</P>
	      </Block>
	      <Block BlockType="Inport" Name="r" SID="735::28">
		<P Name="Position">[20, 246, 40, 264]</P>
		<P Name="ZOrder">14</P>
		<P Name="Port">5</P>
		<P Name="IconDisplay">Port number</P>
	      </Block>
	      <Block BlockType="Inport" Name="m11" SID="735::32">
		<P Name="Position">[20, 281, 40, 299]</P>
		<P Name="ZOrder">18</P>
		<P Name="Port">6</P>
		<P Name="IconDisplay">Port number</P>
	      </Block>
	      <Block BlockType="Inport" Name="m33" SID="735::36">
		<P Name="Position">[20, 316, 40, 334]</P>
		<P Name="ZOrder">22</P>
		<P Name="Port">7</P>
		<P Name="IconDisplay">Port number</P>
	      </Block>
	      <Block BlockType="Inport" Name="d11" SID="735::37">
		<P Name="Position">[20, 351, 40, 369]</P>
		<P Name="ZOrder">23</P>
		<P Name="Port">8</P>
		<P Name="IconDisplay">Port number</P>
	      </Block>
	      <Block BlockType="Inport" Name="d33" SID="735::41">
		<P Name="Position">[20, 386, 40, 404]</P>
		<P Name="ZOrder">27</P>
		<P Name="Port">9</P>
		<P Name="IconDisplay">Port number</P>
	      </Block>
	      <Block BlockType="Inport" Name="t" SID="735::34">
		<P Name="Position">[20, 426, 40, 444]</P>
		<P Name="ZOrder">20</P>
		<P Name="Port">10</P>
		<P Name="IconDisplay">Port number</P>
	      </Block>
	      <Block BlockType="Demux" Name=" Demux " SID="735::19">
		<P Name="Ports">[1, 1]</P>
		<P Name="Position">[270, 390, 320, 430]</P>
		<P Name="ZOrder">5</P>
		<P Name="Outputs">1</P>
	      </Block>
	      <Block BlockType="S-Function" Name=" SFunction " SID="735::18">
		<P Name="Tag">Stateflow S-Function shipmodel 9</P>
		<P Name="Ports">[10, 8]</P>
		<P Name="Position">[180, 110, 230, 330]</P>
		<P Name="ZOrder">4</P>
		<P Name="FunctionName">sf_sfun</P>
		<P Name="PortCounts">[10 8]</P>
		<P Name="EnableBusSupport">on</P>
		<Port>
		  <P Name="PortNumber">2</P>
		  <P Name="Name">dx</P>
		  <P Name="RTWStorageClass">Auto</P>
		  <P Name="DataLoggingNameMode">SignalName</P>
		</Port>
		<Port>
		  <P Name="PortNumber">3</P>
		  <P Name="Name">dy</P>
		  <P Name="RTWStorageClass">Auto</P>
		  <P Name="DataLoggingNameMode">SignalName</P>
		</Port>
		<Port>
		  <P Name="PortNumber">4</P>
		  <P Name="Name">dpsi</P>
		  <P Name="RTWStorageClass">Auto</P>
		  <P Name="DataLoggingNameMode">SignalName</P>
		</Port>
		<Port>
		  <P Name="PortNumber">5</P>
		  <P Name="Name">du</P>
		  <P Name="RTWStorageClass">Auto</P>
		  <P Name="DataLoggingNameMode">SignalName</P>
		</Port>
		<Port>
		  <P Name="PortNumber">6</P>
		  <P Name="Name">dr</P>
		  <P Name="RTWStorageClass">Auto</P>
		  <P Name="DataLoggingNameMode">SignalName</P>
		</Port>
		<Port>
		  <P Name="PortNumber">7</P>
		  <P Name="Name">tauu</P>
		  <P Name="RTWStorageClass">Auto</P>
		  <P Name="DataLoggingNameMode">SignalName</P>
		</Port>
		<Port>
		  <P Name="PortNumber">8</P>
		  <P Name="Name">taur</P>
		  <P Name="RTWStorageClass">Auto</P>
		  <P Name="DataLoggingNameMode">SignalName</P>
		</Port>
	      </Block>
	      <Block BlockType="Terminator" Name=" Terminator " SID="735::20">
		<P Name="Position">[460, 401, 480, 419]</P>
		<P Name="ZOrder">6</P>
	      </Block>
	      <Block BlockType="Outport" Name="dx" SID="735::5">
		<P Name="Position">[460, 101, 480, 119]</P>
		<P Name="ZOrder">-5</P>
		<P Name="IconDisplay">Port number</P>
	      </Block>
	      <Block BlockType="Outport" Name="dy" SID="735::24">
		<P Name="Position">[460, 136, 480, 154]</P>
		<P Name="ZOrder">10</P>
		<P Name="Port">2</P>
		<P Name="IconDisplay">Port number</P>
	      </Block>
	      <Block BlockType="Outport" Name="dpsi" SID="735::25">
		<P Name="Position">[460, 171, 480, 189]</P>
		<P Name="ZOrder">11</P>
		<P Name="Port">3</P>
		<P Name="IconDisplay">Port number</P>
	      </Block>
	      <Block BlockType="Outport" Name="du" SID="735::26">
		<P Name="Position">[460, 206, 480, 224]</P>
		<P Name="ZOrder">12</P>
		<P Name="Port">4</P>
		<P Name="IconDisplay">Port number</P>
	      </Block>
	      <Block BlockType="Outport" Name="dr" SID="735::31">
		<P Name="Position">[460, 246, 480, 264]</P>
		<P Name="ZOrder">17</P>
		<P Name="Port">5</P>
		<P Name="IconDisplay">Port number</P>
	      </Block>
	      <Block BlockType="Outport" Name="tauu" SID="735::44">
		<P Name="Position">[460, 281, 480, 299]</P>
		<P Name="ZOrder">30</P>
		<P Name="Port">6</P>
		<P Name="IconDisplay">Port number</P>
	      </Block>
	      <Block BlockType="Outport" Name="taur" SID="735::45">
		<P Name="Position">[460, 316, 480, 334]</P>
		<P Name="ZOrder">31</P>
		<P Name="Port">7</P>
		<P Name="IconDisplay">Port number</P>
	      </Block>
	      <Line>
		<P Name="ZOrder">255</P>
		<P Name="Src">735::1#out:1</P>
		<P Name="Dst">735::18#in:1</P>
	      </Line>
	      <Line>
		<P Name="ZOrder">256</P>
		<P Name="Src">735::21#out:1</P>
		<P Name="Dst">735::18#in:2</P>
	      </Line>
	      <Line>
		<P Name="ZOrder">257</P>
		<P Name="Src">735::22#out:1</P>
		<P Name="Dst">735::18#in:3</P>
	      </Line>
	      <Line>
		<P Name="ZOrder">258</P>
		<P Name="Src">735::23#out:1</P>
		<P Name="Dst">735::18#in:4</P>
	      </Line>
	      <Line>
		<P Name="ZOrder">259</P>
		<P Name="Src">735::28#out:1</P>
		<P Name="Dst">735::18#in:5</P>
	      </Line>
	      <Line>
		<P Name="ZOrder">260</P>
		<P Name="Src">735::32#out:1</P>
		<P Name="Dst">735::18#in:6</P>
	      </Line>
	      <Line>
		<P Name="ZOrder">261</P>
		<P Name="Src">735::36#out:1</P>
		<P Name="Dst">735::18#in:7</P>
	      </Line>
	      <Line>
		<P Name="ZOrder">262</P>
		<P Name="Src">735::37#out:1</P>
		<P Name="Dst">735::18#in:8</P>
	      </Line>
	      <Line>
		<P Name="ZOrder">263</P>
		<P Name="Src">735::41#out:1</P>
		<P Name="Dst">735::18#in:9</P>
	      </Line>
	      <Line>
		<P Name="ZOrder">264</P>
		<P Name="Src">735::34#out:1</P>
		<P Name="Dst">735::18#in:10</P>
	      </Line>
	      <Line>
		<P Name="Name">dx</P>
		<P Name="ZOrder">265</P>
		<P Name="Labels">[0, 0]</P>
		<P Name="Src">735::18#out:2</P>
		<P Name="Dst">735::5#in:1</P>
	      </Line>
	      <Line>
		<P Name="Name">dy</P>
		<P Name="ZOrder">266</P>
		<P Name="Labels">[0, 0]</P>
		<P Name="Src">735::18#out:3</P>
		<P Name="Dst">735::24#in:1</P>
	      </Line>
	      <Line>
		<P Name="Name">dpsi</P>
		<P Name="ZOrder">267</P>
		<P Name="Labels">[0, 0]</P>
		<P Name="Src">735::18#out:4</P>
		<P Name="Dst">735::25#in:1</P>
	      </Line>
	      <Line>
		<P Name="Name">du</P>
		<P Name="ZOrder">268</P>
		<P Name="Labels">[0, 0]</P>
		<P Name="Src">735::18#out:5</P>
		<P Name="Dst">735::26#in:1</P>
	      </Line>
	      <Line>
		<P Name="Name">dr</P>
		<P Name="ZOrder">269</P>
		<P Name="Labels">[0, 0]</P>
		<P Name="Src">735::18#out:6</P>
		<P Name="Dst">735::31#in:1</P>
	      </Line>
	      <Line>
		<P Name="Name">tauu</P>
		<P Name="ZOrder">270</P>
		<P Name="Labels">[0, 0]</P>
		<P Name="Src">735::18#out:7</P>
		<P Name="Dst">735::44#in:1</P>
	      </Line>
	      <Line>
		<P Name="Name">taur</P>
		<P Name="ZOrder">271</P>
		<P Name="Labels">[0, 0]</P>
		<P Name="Src">735::18#out:8</P>
		<P Name="Dst">735::45#in:1</P>
	      </Line>
	      <Line>
		<P Name="ZOrder">272</P>
		<P Name="Src">735::19#out:1</P>
		<P Name="Dst">735::20#in:1</P>
	      </Line>
	      <Line>
		<P Name="ZOrder">273</P>
		<P Name="Src">735::18#out:1</P>
		<P Name="Dst">735::19#in:1</P>
	      </Line>
	    </System>
	  </Block>
	  <Block BlockType="SubSystem" Name="MATLAB Function1" SID="736">
	    <P Name="Ports">[2, 1]</P>
	    <P Name="Position">[1355, 684, 1425, 731]</P>
	    <P Name="ZOrder">45</P>
	    <P Name="LibraryVersion">1.32</P>
	    <P Name="ErrorFcn">Stateflow.Translate.translate</P>
	    <P Name="PermitHierarchicalResolution">ExplicitOnly</P>
	    <P Name="TreatAsAtomicUnit">on</P>
	    <P Name="RequestExecContextInheritance">off</P>
	    <P Name="SFBlockType">MATLAB Function</P>
	    <System>
	      <P Name="Location">[219, 337, 814, 775]</P>
	      <P Name="Open">off</P>
	      <P Name="ModelBrowserWidth">200</P>
	      <P Name="TiledPaperMargins">[1.270000, 1.270000, 1.270000, 1.270000]</P>
	      <P Name="TiledPageScale">1</P>
	      <P Name="ZoomFactor">100</P>
	      <P Name="SIDHighWatermark">21</P>
	      <Block BlockType="Inport" Name="tu" SID="736::1">
		<P Name="Position">[20, 101, 40, 119]</P>
		<P Name="ZOrder">-1</P>
		<P Name="IconDisplay">Port number</P>
	      </Block>
	      <Block BlockType="Inport" Name="tr" SID="736::21">
		<P Name="Position">[20, 136, 40, 154]</P>
		<P Name="ZOrder">7</P>
		<P Name="Port">2</P>
		<P Name="IconDisplay">Port number</P>
	      </Block>
	      <Block BlockType="Demux" Name=" Demux " SID="736::19">
		<P Name="Ports">[1, 1]</P>
		<P Name="Position">[270, 230, 320, 270]</P>
		<P Name="ZOrder">5</P>
		<P Name="Outputs">1</P>
	      </Block>
	      <Block BlockType="S-Function" Name=" SFunction " SID="736::18">
		<P Name="Tag">Stateflow S-Function shipmodel 10</P>
		<P Name="Ports">[2, 2]</P>
		<P Name="Position">[180, 100, 230, 160]</P>
		<P Name="ZOrder">4</P>
		<P Name="FunctionName">sf_sfun</P>
		<P Name="PortCounts">[2 2]</P>
		<P Name="EnableBusSupport">on</P>
		<Port>
		  <P Name="PortNumber">2</P>
		  <P Name="Name">s</P>
		  <P Name="RTWStorageClass">Auto</P>
		  <P Name="DataLoggingNameMode">SignalName</P>
		</Port>
	      </Block>
	      <Block BlockType="Terminator" Name=" Terminator " SID="736::20">
		<P Name="Position">[460, 241, 480, 259]</P>
		<P Name="ZOrder">6</P>
	      </Block>
	      <Block BlockType="Outport" Name="s" SID="736::5">
		<P Name="Position">[460, 101, 480, 119]</P>
		<P Name="ZOrder">-5</P>
		<P Name="IconDisplay">Port number</P>
	      </Block>
	      <Line>
		<P Name="ZOrder">1</P>
		<P Name="Src">736::18#out:1</P>
		<P Name="Dst">736::19#in:1</P>
	      </Line>
	      <Line>
		<P Name="ZOrder">2</P>
		<P Name="Src">736::19#out:1</P>
		<P Name="Dst">736::20#in:1</P>
	      </Line>
	      <Line>
		<P Name="Name">s</P>
		<P Name="ZOrder">3</P>
		<P Name="Labels">[0, 0]</P>
		<P Name="Src">736::18#out:2</P>
		<P Name="Dst">736::5#in:1</P>
	      </Line>
	      <Line>
		<P Name="ZOrder">4</P>
		<P Name="Src">736::21#out:1</P>
		<P Name="Dst">736::18#in:2</P>
	      </Line>
	      <Line>
		<P Name="ZOrder">5</P>
		<P Name="Src">736::1#out:1</P>
		<P Name="Dst">736::18#in:1</P>
	      </Line>
	    </System>
	  </Block>
	  <Block BlockType="SubSystem" Name="MATLAB Function2" SID="737">
	    <P Name="Ports">[5, 3]</P>
	    <P Name="Position">[1405, 528, 1510, 642]</P>
	    <P Name="ZOrder">49</P>
	    <P Name="LibraryVersion">1.32</P>
	    <P Name="ErrorFcn">Stateflow.Translate.translate</P>
	    <P Name="PermitHierarchicalResolution">ExplicitOnly</P>
	    <P Name="TreatAsAtomicUnit">on</P>
	    <P Name="RequestExecContextInheritance">off</P>
	    <P Name="SFBlockType">MATLAB Function</P>
	    <System>
	      <P Name="Location">[219, 337, 814, 775]</P>
	      <P Name="Open">off</P>
	      <P Name="ModelBrowserWidth">200</P>
	      <P Name="TiledPaperMargins">[1.270000, 1.270000, 1.270000, 1.270000]</P>
	      <P Name="TiledPageScale">1</P>
	      <P Name="ZoomFactor">100</P>
	      <P Name="SIDHighWatermark">27</P>
	      <Block BlockType="Inport" Name="x" SID="737::1">
		<P Name="Position">[20, 101, 40, 119]</P>
		<P Name="ZOrder">-1</P>
		<P Name="IconDisplay">Port number</P>
	      </Block>
	      <Block BlockType="Inport" Name="y" SID="737::21">
		<P Name="Position">[20, 136, 40, 154]</P>
		<P Name="ZOrder">7</P>
		<P Name="Port">2</P>
		<P Name="IconDisplay">Port number</P>
	      </Block>
	      <Block BlockType="Inport" Name="psi" SID="737::22">
		<P Name="Position">[20, 171, 40, 189]</P>
		<P Name="ZOrder">8</P>
		<P Name="Port">3</P>
		<P Name="IconDisplay">Port number</P>
	      </Block>
	      <Block BlockType="Inport" Name="u" SID="737::23">
		<P Name="Position">[20, 206, 40, 224]</P>
		<P Name="ZOrder">9</P>
		<P Name="Port">4</P>
		<P Name="IconDisplay">Port number</P>
	      </Block>
	      <Block BlockType="Inport" Name="r" SID="737::25">
		<P Name="Position">[20, 246, 40, 264]</P>
		<P Name="ZOrder">11</P>
		<P Name="Port">5</P>
		<P Name="IconDisplay">Port number</P>
	      </Block>
	      <Block BlockType="Demux" Name=" Demux " SID="737::19">
		<P Name="Ports">[1, 1]</P>
		<P Name="Position">[270, 245, 320, 285]</P>
		<P Name="ZOrder">5</P>
		<P Name="Outputs">1</P>
	      </Block>
	      <Block BlockType="S-Function" Name=" SFunction " SID="737::18">
		<P Name="Tag">Stateflow S-Function shipmodel 11</P>
		<P Name="Ports">[5, 4]</P>
		<P Name="Position">[180, 110, 230, 230]</P>
		<P Name="ZOrder">4</P>
		<P Name="FunctionName">sf_sfun</P>
		<P Name="PortCounts">[5 4]</P>
		<P Name="EnableBusSupport">on</P>
		<Port>
		  <P Name="PortNumber">2</P>
		  <P Name="Name">s1</P>
		  <P Name="RTWStorageClass">Auto</P>
		  <P Name="DataLoggingNameMode">SignalName</P>
		</Port>
		<Port>
		  <P Name="PortNumber">3</P>
		  <P Name="Name">s2</P>
		  <P Name="RTWStorageClass">Auto</P>
		  <P Name="DataLoggingNameMode">SignalName</P>
		</Port>
		<Port>
		  <P Name="PortNumber">4</P>
		  <P Name="Name">s3</P>
		  <P Name="RTWStorageClass">Auto</P>
		  <P Name="DataLoggingNameMode">SignalName</P>
		</Port>
	      </Block>
	      <Block BlockType="Terminator" Name=" Terminator " SID="737::20">
		<P Name="Position">[460, 256, 480, 274]</P>
		<P Name="ZOrder">6</P>
	      </Block>
	      <Block BlockType="Outport" Name="s1" SID="737::5">
		<P Name="Position">[460, 101, 480, 119]</P>
		<P Name="ZOrder">-5</P>
		<P Name="IconDisplay">Port number</P>
	      </Block>
	      <Block BlockType="Outport" Name="s2" SID="737::26">
		<P Name="Position">[460, 136, 480, 154]</P>
		<P Name="ZOrder">12</P>
		<P Name="Port">2</P>
		<P Name="IconDisplay">Port number</P>
	      </Block>
	      <Block BlockType="Outport" Name="s3" SID="737::27">
		<P Name="Position">[460, 171, 480, 189]</P>
		<P Name="ZOrder">13</P>
		<P Name="Port">3</P>
		<P Name="IconDisplay">Port number</P>
	      </Block>
	      <Line>
		<P Name="ZOrder">12</P>
		<P Name="Src">737::1#out:1</P>
		<P Name="Dst">737::18#in:1</P>
	      </Line>
	      <Line>
		<P Name="ZOrder">13</P>
		<P Name="Src">737::21#out:1</P>
		<P Name="Dst">737::18#in:2</P>
	      </Line>
	      <Line>
		<P Name="ZOrder">14</P>
		<P Name="Src">737::22#out:1</P>
		<P Name="Points">[120, 0]</P>
		<P Name="Dst">737::18#in:3</P>
	      </Line>
	      <Line>
		<P Name="ZOrder">15</P>
		<P Name="Src">737::23#out:1</P>
		<P Name="Dst">737::18#in:4</P>
	      </Line>
	      <Line>
		<P Name="ZOrder">16</P>
		<P Name="Src">737::25#out:1</P>
		<P Name="Dst">737::18#in:5</P>
	      </Line>
	      <Line>
		<P Name="Name">s1</P>
		<P Name="ZOrder">17</P>
		<P Name="Labels">[0, 0]</P>
		<P Name="Src">737::18#out:2</P>
		<P Name="Dst">737::5#in:1</P>
	      </Line>
	      <Line>
		<P Name="Name">s2</P>
		<P Name="ZOrder">18</P>
		<P Name="Labels">[0, 0]</P>
		<P Name="Src">737::18#out:3</P>
		<P Name="Dst">737::26#in:1</P>
	      </Line>
	      <Line>
		<P Name="Name">s3</P>
		<P Name="ZOrder">19</P>
		<P Name="Labels">[0, 0]</P>
		<P Name="Src">737::18#out:4</P>
		<P Name="Dst">737::27#in:1</P>
	      </Line>
	      <Line>
		<P Name="ZOrder">20</P>
		<P Name="Src">737::19#out:1</P>
		<P Name="Dst">737::20#in:1</P>
	      </Line>
	      <Line>
		<P Name="ZOrder">21</P>
		<P Name="Src">737::18#out:1</P>
		<P Name="Dst">737::19#in:1</P>
	      </Line>
	    </System>
	  </Block>
	  <Block BlockType="ToWorkspace" Name="To Workspace1" SID="740">
	    <P Name="Ports">[1]</P>
	    <P Name="Position">[1280, 115, 1340, 145]</P>
	    <P Name="ZOrder">7</P>
	    <P Name="VariableName">y2</P>
	    <P Name="MaxDataPoints">inf</P>
	    <P Name="Save2DSignal">3-D array (concatenate along third dimension)</P>
	    <P Name="FixptAsFi">on</P>
	    <P Name="SampleTime">-1</P>
	  </Block>
	  <Block BlockType="ToWorkspace" Name="To Workspace10" SID="741">
	    <P Name="Ports">[1]</P>
	    <P Name="Position">[765, 460, 825, 490]</P>
	    <P Name="ZOrder">33</P>
	    <P Name="VariableName">u2</P>
	    <P Name="MaxDataPoints">inf</P>
	    <P Name="Save2DSignal">3-D array (concatenate along third dimension)</P>
	    <P Name="FixptAsFi">on</P>
	    <P Name="SampleTime">-1</P>
	  </Block>
	  <Block BlockType="ToWorkspace" Name="To Workspace17" SID="748">
	    <P Name="Ports">[1]</P>
	    <P Name="Position">[1465, 790, 1525, 820]</P>
	    <P Name="ZOrder">48</P>
	    <P Name="VariableName">J2</P>
	    <P Name="MaxDataPoints">inf</P>
	    <P Name="Save2DSignal">3-D array (concatenate along third dimension)</P>
	    <P Name="FixptAsFi">on</P>
	    <P Name="SampleTime">-1</P>
	  </Block>
	  <Block BlockType="ToWorkspace" Name="To Workspace18" SID="749">
	    <P Name="Ports">[1]</P>
	    <P Name="Position">[1730, 645, 1790, 675]</P>
	    <P Name="ZOrder">51</P>
	    <P Name="VariableName">Q2</P>
	    <P Name="MaxDataPoints">inf</P>
	    <P Name="Save2DSignal">3-D array (concatenate along third dimension)</P>
	    <P Name="FixptAsFi">on</P>
	    <P Name="SampleTime">-1</P>
	  </Block>
	  <Block BlockType="ToWorkspace" Name="To Workspace2" SID="751">
	    <P Name="Ports">[1]</P>
	    <P Name="Position">[1450, 380, 1510, 410]</P>
	    <P Name="ZOrder">8</P>
	    <P Name="VariableName">x2</P>
	    <P Name="MaxDataPoints">inf</P>
	    <P Name="Save2DSignal">3-D array (concatenate along third dimension)</P>
	    <P Name="FixptAsFi">on</P>
	    <P Name="SampleTime">-1</P>
	  </Block>
	  <Block BlockType="ToWorkspace" Name="To Workspace20" SID="752">
	    <P Name="Ports">[1]</P>
	    <P Name="Position">[1795, 495, 1855, 525]</P>
	    <P Name="ZOrder">54</P>
	    <P Name="VariableName">phi1</P>
	    <P Name="MaxDataPoints">inf</P>
	    <P Name="Save2DSignal">3-D array (concatenate along third dimension)</P>
	    <P Name="FixptAsFi">on</P>
	    <P Name="SampleTime">-1</P>
	  </Block>
	  <Block BlockType="ToWorkspace" Name="To Workspace21" SID="753">
	    <P Name="Ports">[1]</P>
	    <P Name="Position">[1575, 570, 1635, 600]</P>
	    <P Name="ZOrder">55</P>
	    <P Name="VariableName">phi2</P>
	    <P Name="MaxDataPoints">inf</P>
	    <P Name="Save2DSignal">3-D array (concatenate along third dimension)</P>
	    <P Name="FixptAsFi">on</P>
	    <P Name="SampleTime">-1</P>
	  </Block>
	  <Block BlockType="ToWorkspace" Name="To Workspace22" SID="754">
	    <P Name="Ports">[1]</P>
	    <P Name="Position">[1575, 670, 1635, 700]</P>
	    <P Name="ZOrder">56</P>
	    <P Name="VariableName">V2</P>
	    <P Name="MaxDataPoints">inf</P>
	    <P Name="Save2DSignal">3-D array (concatenate along third dimension)</P>
	    <P Name="FixptAsFi">on</P>
	    <P Name="SampleTime">-1</P>
	  </Block>
	  <Block BlockType="ToWorkspace" Name="To Workspace6" SID="758">
	    <P Name="Ports">[1]</P>
	    <P Name="Position">[1135, 320, 1195, 350]</P>
	    <P Name="ZOrder">28</P>
	    <P Name="VariableName">psi2</P>
	    <P Name="MaxDataPoints">inf</P>
	    <P Name="Save2DSignal">3-D array (concatenate along third dimension)</P>
	    <P Name="FixptAsFi">on</P>
	    <P Name="SampleTime">-1</P>
	  </Block>
	  <Block BlockType="ToWorkspace" Name="To Workspace7" SID="759">
	    <P Name="Ports">[1]</P>
	    <P Name="Position">[875, 515, 935, 545]</P>
	    <P Name="ZOrder">30</P>
	    <P Name="VariableName">r2</P>
	    <P Name="MaxDataPoints">inf</P>
	    <P Name="Save2DSignal">3-D array (concatenate along third dimension)</P>
	    <P Name="FixptAsFi">on</P>
	    <P Name="SampleTime">-1</P>
	  </Block>
	  <Block BlockType="ToWorkspace" Name="To Workspace8" SID="760">
	    <P Name="Ports">[1]</P>
	    <P Name="Position">[1095, 675, 1155, 705]</P>
	    <P Name="ZOrder">31</P>
	    <P Name="VariableName">tu2</P>
	    <P Name="MaxDataPoints">inf</P>
	    <P Name="Save2DSignal">3-D array (concatenate along third dimension)</P>
	    <P Name="FixptAsFi">on</P>
	    <P Name="SampleTime">-1</P>
	  </Block>
	  <Block BlockType="ToWorkspace" Name="To Workspace9" SID="761">
	    <P Name="Ports">[1]</P>
	    <P Name="Position">[1075, 775, 1135, 805]</P>
	    <P Name="ZOrder">32</P>
	    <P Name="VariableName">tr2</P>
	    <P Name="MaxDataPoints">inf</P>
	    <P Name="Save2DSignal">3-D array (concatenate along third dimension)</P>
	    <P Name="FixptAsFi">on</P>
	    <P Name="SampleTime">-1</P>
	  </Block>
	  <Line>
	    <P Name="ZOrder">1</P>
	    <P Name="Src">737#out:3</P>
	    <P Name="Points">[23, 0; 0, 60]</P>
	    <P Name="Dst">754#in:1</P>
	  </Line>
	  <Line>
	    <P Name="ZOrder">2</P>
	    <P Name="Src">737#out:2</P>
	    <P Name="Dst">753#in:1</P>
	  </Line>
	  <Line>
	    <P Name="ZOrder">4</P>
	    <P Name="Src">734#out:1</P>
	    <P Name="Points">[9, 0; 0, 10]</P>
	    <P Name="Dst">749#in:1</P>
	  </Line>
	  <Line>
	    <P Name="ZOrder">5</P>
	    <P Name="Src">737#out:1</P>
	    <P Name="Points">[0, 14; 252, 0]</P>
	    <Branch>
	      <P Name="ZOrder">6</P>
	      <P Name="Points">[0, 26; 77, 0; 0, 18; -20, 0; 0, 18; -174, 0; 0, 29]</P>
	      <P Name="Dst">734#in:1</P>
	    </Branch>
	    <Branch>
	      <P Name="ZOrder">7</P>
	      <P Name="Points">[0, -49]</P>
	      <P Name="Dst">752#in:1</P>
	    </Branch>
	  </Line>
	  <Line>
	    <P Name="ZOrder">8</P>
	    <P Name="Src">733#out:1</P>
	    <P Name="Points">[15, 0; 0, 66; -79, 0; 0, 29]</P>
	    <P Name="Dst">748#in:1</P>
	  </Line>
	  <Line>
	    <P Name="ZOrder">9</P>
	    <P Name="Src">736#out:1</P>
	    <P Name="Dst">733#in:1</P>
	  </Line>
	  <Line>
	    <P Name="ZOrder">10</P>
	    <P Name="Src">735#out:7</P>
	    <P Name="Points">[317, 0; 0, 281; 291, 0]</P>
	    <Branch>
	      <P Name="ZOrder">11</P>
	      <P Name="Points">[32, 0]</P>
	      <P Name="Dst">761#in:1</P>
	    </Branch>
	    <Branch>
	      <P Name="ZOrder">12</P>
	      <P Name="Points">[0, -54; 308, 0; 0, -27]</P>
	      <P Name="Dst">736#in:2</P>
	    </Branch>
	  </Line>
	  <Line>
	    <P Name="ZOrder">13</P>
	    <P Name="Src">735#out:6</P>
	    <P Name="Points">[70, 0; 0, 225; 556, 0]</P>
	    <Branch>
	      <P Name="ZOrder">14</P>
	      <P Name="Dst">760#in:1</P>
	    </Branch>
	    <Branch>
	      <P Name="ZOrder">15</P>
	      <P Name="Points">[0, -29; 208, 0; 0, 34]</P>
	      <P Name="Dst">736#in:1</P>
	    </Branch>
	  </Line>
	  <Line>
	    <P Name="ZOrder">22</P>
	    <P Name="Src">726#out:1</P>
	    <P Name="Points">[60, 0; 0, 46; 75, 0]</P>
	    <P Name="Dst">728#in:2</P>
	  </Line>
	  <Line>
	    <P Name="ZOrder">23</P>
	    <P Name="Src">725#out:1</P>
	    <P Name="Points">[285, 0; 0, 120]</P>
	    <P Name="Dst">727#in:2</P>
	  </Line>
	  <Line>
	    <P Name="ZOrder">24</P>
	    <P Name="Src">735#out:1</P>
	    <P Name="Dst">727#in:1</P>
	  </Line>
	  <Line>
	    <P Name="ZOrder">32</P>
	    <P Name="Src">727#out:1</P>
	    <P Name="Points">[132, 0; 0, 195]</P>
	    <Branch>
	      <P Name="ZOrder">33</P>
	      <P Name="Points">[279, 0]</P>
	      <Branch>
		<P Name="ZOrder">35</P>
		<P Name="Dst">751#in:1</P>
	      </Branch>
	      <Branch>
		<P Name="ZOrder">36</P>
		<P Name="Points">[0, 87; 79, 0]</P>
		<P Name="Dst">737#in:1</P>
	      </Branch>
	    </Branch>
	    <Branch>
	      <P Name="ZOrder">38</P>
	      <P Name="Points">[-535, 0; 0, 210; -158, 0; 0, 78; -261, 0; 0, -488]</P>
	      <P Name="Dst">735#in:1</P>
	    </Branch>
	  </Line>
	  <Line>
	    <P Name="ZOrder">39</P>
	    <P Name="Src">730#out:1</P>
	    <P Name="Points">[15, 0; 0, 115]</P>
	    <Branch>
	      <P Name="ZOrder">40</P>
	      <P Name="Points">[0, 264; -510, 0; 0, -439]</P>
	      <P Name="Dst">735#in:4</P>
	    </Branch>
	    <Branch>
	      <P Name="ZOrder">41</P>
	      <P Name="Points">[24, 0]</P>
	      <Branch>
		<P Name="ZOrder">42</P>
		<P Name="Dst">741#in:1</P>
	      </Branch>
	      <Branch>
		<P Name="ZOrder">47</P>
		<P Name="Points">[0, 357; 666, 0; 0, -74; -46, 0; 0, -153]</P>
		<P Name="Dst">737#in:4</P>
	      </Branch>
	    </Branch>
	  </Line>
	  <Line>
	    <P Name="ZOrder">48</P>
	    <P Name="Src">735#out:2</P>
	    <P Name="Points">[52, 0; 0, 24; 409, 0; 0, -14]</P>
	    <P Name="Dst">728#in:1</P>
	  </Line>
	  <Line>
	    <P Name="ZOrder">50</P>
	    <P Name="Src">735#out:3</P>
	    <P Name="Points">[24, 0; 0, -38; 364, 0; 0, 188]</P>
	    <P Name="Dst">729#in:1</P>
	  </Line>
	  <Line>
	    <P Name="ZOrder">51</P>
	    <P Name="Src">735#out:4</P>
	    <P Name="Points">[52, 0; 0, 5]</P>
	    <P Name="Dst">730#in:1</P>
	  </Line>
	  <Line>
	    <P Name="ZOrder">52</P>
	    <P Name="Src">732#out:1</P>
	    <P Name="Points">[15, 0; 0, 93]</P>
	    <Branch>
	      <P Name="ZOrder">89</P>
	      <P Name="Points">[-130, 0; 0, 67; -463, 0; 0, -390]</P>
	      <P Name="Dst">735#in:5</P>
	    </Branch>
	    <Branch>
	      <P Name="ZOrder">54</P>
	      <P Name="Points">[23, 0; 0, -128; 210, 0]</P>
	      <Branch>
		<P Name="ZOrder">56</P>
		<P Name="Dst">759#in:1</P>
	      </Branch>
	      <Branch>
		<P Name="ZOrder">59</P>
		<P Name="Points">[0, -41; 547, 0; 0, 21; -7, 0; 0, 115]</P>
		<P Name="Dst">737#in:5</P>
	      </Branch>
	    </Branch>
	  </Line>
	  <Line>
	    <P Name="ZOrder">61</P>
	    <P Name="Src">729#out:1</P>
	    <P Name="Points">[7, 0]</P>
	    <Branch>
	      <P Name="ZOrder">62</P>
	      <P Name="Points">[8, 0; 0, 261; -908, 0; 0, -446]</P>
	      <P Name="Dst">735#in:3</P>
	    </Branch>
	    <Branch>
	      <P Name="ZOrder">63</P>
	      <P Name="Points">[0, -115; 65, 0]</P>
	      <Branch>
		<P Name="ZOrder">64</P>
		<P Name="Dst">758#in:1</P>
	      </Branch>
	      <Branch>
		<P Name="ZOrder">67</P>
		<P Name="Points">[0, 112; 341, 0; 0, 138]</P>
		<P Name="Dst">737#in:3</P>
	      </Branch>
	    </Branch>
	  </Line>
	  <Line>
	    <P Name="ZOrder">68</P>
	    <P Name="Src">728#out:1</P>
	    <P Name="Points">[5, 0; 0, 156; -405, 0]</P>
	    <Branch>
	      <P Name="ZOrder">90</P>
	      <P Name="Points">[-62, 0; 0, -276; 712, 0]</P>
	      <Branch>
		<P Name="ZOrder">72</P>
		<P Name="Points">[0, -15]</P>
		<P Name="Dst">740#in:1</P>
	      </Branch>
	      <Branch>
		<P Name="ZOrder">73</P>
		<P Name="Points">[0, 47; 522, 0; 0, 248; -341, 0; 0, 125]</P>
		<P Name="Dst">737#in:2</P>
	      </Branch>
	    </Branch>
	    <Branch>
	      <P Name="ZOrder">69</P>
	      <P Name="Points">[0, 170; -514, 0; 0, -361]</P>
	      <P Name="Dst">735#in:2</P>
	    </Branch>
	  </Line>
	  <Line>
	    <P Name="ZOrder">75</P>
	    <P Name="Src">735#out:5</P>
	    <P Name="Points">[29, 0; 0, 155]</P>
	    <P Name="Dst">732#in:1</P>
	  </Line>
	  <Line>
	    <P Name="ZOrder">76</P>
	    <P Name="Src">717#out:1</P>
	    <P Name="Points">[43, 0; 0, 95]</P>
	    <P Name="Dst">735#in:10</P>
	  </Line>
	  <Line>
	    <P Name="ZOrder">81</P>
	    <P Name="Src">715#out:1</P>
	    <P Name="Points">[18, 0; 0, 35]</P>
	    <P Name="Dst">735#in:6</P>
	  </Line>
	  <Line>
	    <P Name="ZOrder">82</P>
	    <P Name="Src">724#out:1</P>
	    <P Name="Points">[14, 0; 0, -285]</P>
	    <P Name="Dst">735#in:9</P>
	  </Line>
	  <Line>
	    <P Name="ZOrder">86</P>
	    <P Name="Src">720#out:1</P>
	    <P Name="Points">[55, 0]</P>
	    <P Name="Dst">735#in:8</P>
	  </Line>
	  <Line>
	    <P Name="ZOrder">88</P>
	    <P Name="Src">719#out:1</P>
	    <P Name="Points">[33, 0; 0, 20]</P>
	    <P Name="Dst">735#in:7</P>
	  </Line>
	</System>
      </Block>
      <Block BlockType="SubSystem" Name="Subsystem2" SID="620">
	<P Name="Ports">[12, 2]</P>
	<P Name="Position">[845, 380, 1055, 730]</P>
	<P Name="ZOrder">60</P>
	<P Name="RequestExecContextInheritance">off</P>
	<System>
	  <P Name="Location">[1912, 78, 3848, 1134]</P>
	  <P Name="Open">off</P>
	  <P Name="ModelBrowserWidth">200</P>
	  <P Name="TiledPaperMargins">[1.270000, 1.270000, 1.270000, 1.270000]</P>
	  <P Name="TiledPageScale">1</P>
	  <P Name="ZoomFactor">100</P>
	  <Block BlockType="Inport" Name="In1" SID="621">
	    <P Name="Position">[135, 20, 165, 35]</P>
	    <P Name="ZOrder">12</P>
	    <P Name="BlockRotation">270</P>
	    <P Name="BlockMirror">on</P>
	    <P Name="IconDisplay">Port number</P>
	  </Block>
	  <Block BlockType="Inport" Name="m11" SID="622">
	    <P Name="Position">[125, 328, 155, 342]</P>
	    <P Name="ZOrder">13</P>
	    <P Name="Port">2</P>
	    <P Name="IconDisplay">Port number</P>
	  </Block>
	  <Block BlockType="Inport" Name="m22" SID="623">
	    <P Name="Position">[115, 363, 145, 377]</P>
	    <P Name="ZOrder">14</P>
	    <P Name="Port">3</P>
	    <P Name="IconDisplay">Port number</P>
	  </Block>
	  <Block BlockType="Inport" Name="m23" SID="624">
	    <P Name="Position">[80, 408, 110, 422]</P>
	    <P Name="ZOrder">15</P>
	    <P Name="Port">4</P>
	    <P Name="IconDisplay">Port number</P>
	  </Block>
	  <Block BlockType="Inport" Name="m32" SID="625">
	    <P Name="Position">[115, 448, 145, 462]</P>
	    <P Name="ZOrder">16</P>
	    <P Name="Port">5</P>
	    <P Name="IconDisplay">Port number</P>
	  </Block>
	  <Block BlockType="Inport" Name="m33" SID="626">
	    <P Name="Position">[105, 488, 135, 502]</P>
	    <P Name="ZOrder">17</P>
	    <P Name="Port">6</P>
	    <P Name="IconDisplay">Port number</P>
	  </Block>
	  <Block BlockType="Inport" Name="d11" SID="627">
	    <P Name="Position">[105, 528, 135, 542]</P>
	    <P Name="ZOrder">18</P>
	    <P Name="Port">7</P>
	    <P Name="IconDisplay">Port number</P>
	  </Block>
	  <Block BlockType="Inport" Name="d22" SID="628">
	    <P Name="Position">[115, 558, 145, 572]</P>
	    <P Name="ZOrder">19</P>
	    <P Name="Port">8</P>
	    <P Name="IconDisplay">Port number</P>
	  </Block>
	  <Block BlockType="Inport" Name="d23" SID="629">
	    <P Name="Position">[105, 613, 135, 627]</P>
	    <P Name="ZOrder">20</P>
	    <P Name="Port">9</P>
	    <P Name="IconDisplay">Port number</P>
	  </Block>
	  <Block BlockType="Inport" Name="d33" SID="631">
	    <P Name="Position">[105, 753, 135, 767]</P>
	    <P Name="ZOrder">22</P>
	    <P Name="Port">10</P>
	    <P Name="IconDisplay">Port number</P>
	  </Block>
	  <Block BlockType="Inport" Name="x0" SID="632">
	    <P Name="Position">[450, 78, 480, 92]</P>
	    <P Name="ZOrder">23</P>
	    <P Name="Port">11</P>
	    <P Name="IconDisplay">Port number</P>
	  </Block>
	  <Block BlockType="Inport" Name="y0" SID="633">
	    <P Name="Position">[725, 228, 755, 242]</P>
	    <P Name="ZOrder">24</P>
	    <P Name="Port">12</P>
	    <P Name="IconDisplay">Port number</P>
	  </Block>
	  <Block BlockType="Integrator" Name="Integrator" SID="634">
	    <P Name="Ports">[2, 1]</P>
	    <P Name="Position">[865, 182, 895, 213]</P>
	    <P Name="ZOrder">2</P>
	    <P Name="InitialConditionSource">external</P>
	    <P Name="InitialCondition">2</P>
	  </Block>
	  <Block BlockType="Integrator" Name="Integrator1" SID="635">
	    <P Name="Ports">[2, 1]</P>
	    <P Name="Position">[900, 257, 930, 288]</P>
	    <P Name="ZOrder">3</P>
	    <P Name="InitialConditionSource">external</P>
	  </Block>
	  <Block BlockType="Integrator" Name="Integrator2" SID="636">
	    <P Name="Ports">[1, 1]</P>
	    <P Name="Position">[950, 435, 980, 465]</P>
	    <P Name="ZOrder">4</P>
	  </Block>
	  <Block BlockType="Integrator" Name="Integrator3" SID="637">
	    <P Name="Ports">[1, 1]</P>
	    <P Name="Position">[650, 345, 680, 375]</P>
	    <P Name="ZOrder">5</P>
	  </Block>
	  <Block BlockType="Integrator" Name="Integrator4" SID="638">
	    <P Name="Ports">[1, 1]</P>
	    <P Name="Position">[780, 575, 810, 605]</P>
	    <P Name="ZOrder">10</P>
	  </Block>
	  <Block BlockType="Integrator" Name="Integrator5" SID="639">
	    <P Name="Ports">[1, 1]</P>
	    <P Name="Position">[430, 620, 460, 650]</P>
	    <P Name="ZOrder">11</P>
	  </Block>
	  <Block BlockType="Integrator" Name="Integrator6" SID="640">
	    <P Name="Ports">[1, 1]</P>
	    <P Name="Position">[1480, 695, 1510, 725]</P>
	    <P Name="ZOrder">46</P>
	  </Block>
	  <Block BlockType="Integrator" Name="Integrator7" SID="641">
	    <P Name="Ports">[1, 1]</P>
	    <P Name="Position">[1670, 635, 1700, 665]</P>
	    <P Name="ZOrder">50</P>
	  </Block>
	  <Block BlockType="SubSystem" Name="MATLAB Function" SID="642">
	    <P Name="Ports">[15, 10]</P>
	    <P Name="Position">[255, 171, 460, 539]</P>
	    <P Name="ZOrder">1</P>
	    <P Name="LibraryVersion">1.32</P>
	    <P Name="ErrorFcn">Stateflow.Translate.translate</P>
	    <P Name="PermitHierarchicalResolution">ExplicitOnly</P>
	    <P Name="TreatAsAtomicUnit">on</P>
	    <P Name="RequestExecContextInheritance">off</P>
	    <P Name="SFBlockType">MATLAB Function</P>
	    <System>
	      <P Name="Location">[219, 337, 814, 775]</P>
	      <P Name="Open">off</P>
	      <P Name="ModelBrowserWidth">200</P>
	      <P Name="TiledPaperMargins">[1.270000, 1.270000, 1.270000, 1.270000]</P>
	      <P Name="TiledPageScale">1</P>
	      <P Name="ZoomFactor">100</P>
	      <P Name="SIDHighWatermark">45</P>
	      <Block BlockType="Inport" Name="x" SID="642::1">
		<P Name="Position">[20, 101, 40, 119]</P>
		<P Name="ZOrder">-1</P>
		<P Name="IconDisplay">Port number</P>
	      </Block>
	      <Block BlockType="Inport" Name="y" SID="642::21">
		<P Name="Position">[20, 136, 40, 154]</P>
		<P Name="ZOrder">7</P>
		<P Name="Port">2</P>
		<P Name="IconDisplay">Port number</P>
	      </Block>
	      <Block BlockType="Inport" Name="psi" SID="642::22">
		<P Name="Position">[20, 171, 40, 189]</P>
		<P Name="ZOrder">8</P>
		<P Name="Port">3</P>
		<P Name="IconDisplay">Port number</P>
	      </Block>
	      <Block BlockType="Inport" Name="u" SID="642::23">
		<P Name="Position">[20, 206, 40, 224]</P>
		<P Name="ZOrder">9</P>
		<P Name="Port">4</P>
		<P Name="IconDisplay">Port number</P>
	      </Block>
	      <Block BlockType="Inport" Name="r" SID="642::28">
		<P Name="Position">[20, 246, 40, 264]</P>
		<P Name="ZOrder">14</P>
		<P Name="Port">5</P>
		<P Name="IconDisplay">Port number</P>
	      </Block>
	      <Block BlockType="Inport" Name="v" SID="642::29">
		<P Name="Position">[20, 281, 40, 299]</P>
		<P Name="ZOrder">15</P>
		<P Name="Port">6</P>
		<P Name="IconDisplay">Port number</P>
	      </Block>
	      <Block BlockType="Inport" Name="t" SID="642::27">
		<P Name="Position">[20, 316, 40, 334]</P>
		<P Name="ZOrder">13</P>
		<P Name="Port">7</P>
		<P Name="IconDisplay">Port number</P>
	      </Block>
	      <Block BlockType="Inport" Name="m11" SID="642::32">
		<P Name="Position">[20, 351, 40, 369]</P>
		<P Name="ZOrder">18</P>
		<P Name="Port">8</P>
		<P Name="IconDisplay">Port number</P>
	      </Block>
	      <Block BlockType="Inport" Name="m22" SID="642::33">
		<P Name="Position">[20, 386, 40, 404]</P>
		<P Name="ZOrder">19</P>
		<P Name="Port">9</P>
		<P Name="IconDisplay">Port number</P>
	      </Block>
	      <Block BlockType="Inport" Name="m23" SID="642::34">
		<P Name="Position">[20, 426, 40, 444]</P>
		<P Name="ZOrder">20</P>
		<P Name="Port">10</P>
		<P Name="IconDisplay">Port number</P>
	      </Block>
	      <Block BlockType="Inport" Name="m33" SID="642::36">
		<P Name="Position">[20, 461, 40, 479]</P>
		<P Name="ZOrder">22</P>
		<P Name="Port">11</P>
		<P Name="IconDisplay">Port number</P>
	      </Block>
	      <Block BlockType="Inport" Name="d11" SID="642::37">
		<P Name="Position">[20, 496, 40, 514]</P>
		<P Name="ZOrder">23</P>
		<P Name="Port">12</P>
		<P Name="IconDisplay">Port number</P>
	      </Block>
	      <Block BlockType="Inport" Name="d22" SID="642::38">
		<P Name="Position">[20, 531, 40, 549]</P>
		<P Name="ZOrder">24</P>
		<P Name="Port">13</P>
		<P Name="IconDisplay">Port number</P>
	      </Block>
	      <Block BlockType="Inport" Name="d23" SID="642::39">
		<P Name="Position">[20, 566, 40, 584]</P>
		<P Name="ZOrder">25</P>
		<P Name="Port">14</P>
		<P Name="IconDisplay">Port number</P>
	      </Block>
	      <Block BlockType="Inport" Name="d33" SID="642::41">
		<P Name="Position">[20, 606, 40, 624]</P>
		<P Name="ZOrder">27</P>
		<P Name="Port">15</P>
		<P Name="IconDisplay">Port number</P>
	      </Block>
	      <Block BlockType="Demux" Name=" Demux " SID="642::19">
		<P Name="Ports">[1, 1]</P>
		<P Name="Position">[270, 495, 320, 535]</P>
		<P Name="ZOrder">5</P>
		<P Name="Outputs">1</P>
	      </Block>
	      <Block BlockType="S-Function" Name=" SFunction " SID="642::18">
		<P Name="Tag">Stateflow S-Function shipmodel 2</P>
		<P Name="Ports">[15, 11]</P>
		<P Name="Position">[180, 110, 230, 430]</P>
		<P Name="ZOrder">4</P>
		<P Name="FunctionName">sf_sfun</P>
		<P Name="PortCounts">[15 11]</P>
		<P Name="EnableBusSupport">on</P>
		<Port>
		  <P Name="PortNumber">2</P>
		  <P Name="Name">dx</P>
		  <P Name="RTWStorageClass">Auto</P>
		  <P Name="DataLoggingNameMode">SignalName</P>
		</Port>
		<Port>
		  <P Name="PortNumber">3</P>
		  <P Name="Name">dy</P>
		  <P Name="RTWStorageClass">Auto</P>
		  <P Name="DataLoggingNameMode">SignalName</P>
		</Port>
		<Port>
		  <P Name="PortNumber">4</P>
		  <P Name="Name">dpsi</P>
		  <P Name="RTWStorageClass">Auto</P>
		  <P Name="DataLoggingNameMode">SignalName</P>
		</Port>
		<Port>
		  <P Name="PortNumber">5</P>
		  <P Name="Name">du</P>
		  <P Name="RTWStorageClass">Auto</P>
		  <P Name="DataLoggingNameMode">SignalName</P>
		</Port>
		<Port>
		  <P Name="PortNumber">6</P>
		  <P Name="Name">dv</P>
		  <P Name="RTWStorageClass">Auto</P>
		  <P Name="DataLoggingNameMode">SignalName</P>
		</Port>
		<Port>
		  <P Name="PortNumber">7</P>
		  <P Name="Name">dr</P>
		  <P Name="RTWStorageClass">Auto</P>
		  <P Name="DataLoggingNameMode">SignalName</P>
		</Port>
		<Port>
		  <P Name="PortNumber">8</P>
		  <P Name="Name">theta2</P>
		  <P Name="RTWStorageClass">Auto</P>
		  <P Name="DataLoggingNameMode">SignalName</P>
		</Port>
		<Port>
		  <P Name="PortNumber">9</P>
		  <P Name="Name">theta5</P>
		  <P Name="RTWStorageClass">Auto</P>
		  <P Name="DataLoggingNameMode">SignalName</P>
		</Port>
		<Port>
		  <P Name="PortNumber">10</P>
		  <P Name="Name">tauu</P>
		  <P Name="RTWStorageClass">Auto</P>
		  <P Name="DataLoggingNameMode">SignalName</P>
		</Port>
		<Port>
		  <P Name="PortNumber">11</P>
		  <P Name="Name">taur</P>
		  <P Name="RTWStorageClass">Auto</P>
		  <P Name="DataLoggingNameMode">SignalName</P>
		</Port>
	      </Block>
	      <Block BlockType="Terminator" Name=" Terminator " SID="642::20">
		<P Name="Position">[460, 506, 480, 524]</P>
		<P Name="ZOrder">6</P>
	      </Block>
	      <Block BlockType="Outport" Name="dx" SID="642::5">
		<P Name="Position">[460, 101, 480, 119]</P>
		<P Name="ZOrder">-5</P>
		<P Name="IconDisplay">Port number</P>
	      </Block>
	      <Block BlockType="Outport" Name="dy" SID="642::24">
		<P Name="Position">[460, 136, 480, 154]</P>
		<P Name="ZOrder">10</P>
		<P Name="Port">2</P>
		<P Name="IconDisplay">Port number</P>
	      </Block>
	      <Block BlockType="Outport" Name="dpsi" SID="642::25">
		<P Name="Position">[460, 171, 480, 189]</P>
		<P Name="ZOrder">11</P>
		<P Name="Port">3</P>
		<P Name="IconDisplay">Port number</P>
	      </Block>
	      <Block BlockType="Outport" Name="du" SID="642::26">
		<P Name="Position">[460, 206, 480, 224]</P>
		<P Name="ZOrder">12</P>
		<P Name="Port">4</P>
		<P Name="IconDisplay">Port number</P>
	      </Block>
	      <Block BlockType="Outport" Name="dv" SID="642::30">
		<P Name="Position">[460, 246, 480, 264]</P>
		<P Name="ZOrder">16</P>
		<P Name="Port">5</P>
		<P Name="IconDisplay">Port number</P>
	      </Block>
	      <Block BlockType="Outport" Name="dr" SID="642::31">
		<P Name="Position">[460, 281, 480, 299]</P>
		<P Name="ZOrder">17</P>
		<P Name="Port">6</P>
		<P Name="IconDisplay">Port number</P>
	      </Block>
	      <Block BlockType="Outport" Name="theta2" SID="642::42">
		<P Name="Position">[460, 316, 480, 334]</P>
		<P Name="ZOrder">28</P>
		<P Name="Port">7</P>
		<P Name="IconDisplay">Port number</P>
	      </Block>
	      <Block BlockType="Outport" Name="theta5" SID="642::43">
		<P Name="Position">[460, 351, 480, 369]</P>
		<P Name="ZOrder">29</P>
		<P Name="Port">8</P>
		<P Name="IconDisplay">Port number</P>
	      </Block>
	      <Block BlockType="Outport" Name="tauu" SID="642::44">
		<P Name="Position">[460, 386, 480, 404]</P>
		<P Name="ZOrder">30</P>
		<P Name="Port">9</P>
		<P Name="IconDisplay">Port number</P>
	      </Block>
	      <Block BlockType="Outport" Name="taur" SID="642::45">
		<P Name="Position">[460, 426, 480, 444]</P>
		<P Name="ZOrder">31</P>
		<P Name="Port">10</P>
		<P Name="IconDisplay">Port number</P>
	      </Block>
	      <Line>
		<P Name="ZOrder">58</P>
		<P Name="Src">642::1#out:1</P>
		<P Name="Dst">642::18#in:1</P>
	      </Line>
	      <Line>
		<P Name="ZOrder">59</P>
		<P Name="Src">642::21#out:1</P>
		<P Name="Dst">642::18#in:2</P>
	      </Line>
	      <Line>
		<P Name="ZOrder">60</P>
		<P Name="Src">642::22#out:1</P>
		<P Name="Points">[120, 0]</P>
		<P Name="Dst">642::18#in:3</P>
	      </Line>
	      <Line>
		<P Name="ZOrder">61</P>
		<P Name="Src">642::23#out:1</P>
		<P Name="Dst">642::18#in:4</P>
	      </Line>
	      <Line>
		<P Name="ZOrder">62</P>
		<P Name="Src">642::28#out:1</P>
		<P Name="Dst">642::18#in:5</P>
	      </Line>
	      <Line>
		<P Name="ZOrder">63</P>
		<P Name="Src">642::29#out:1</P>
		<P Name="Dst">642::18#in:6</P>
	      </Line>
	      <Line>
		<P Name="ZOrder">64</P>
		<P Name="Src">642::27#out:1</P>
		<P Name="Dst">642::18#in:7</P>
	      </Line>
	      <Line>
		<P Name="ZOrder">65</P>
		<P Name="Src">642::32#out:1</P>
		<P Name="Dst">642::18#in:8</P>
	      </Line>
	      <Line>
		<P Name="ZOrder">66</P>
		<P Name="Src">642::33#out:1</P>
		<P Name="Dst">642::18#in:9</P>
	      </Line>
	      <Line>
		<P Name="ZOrder">67</P>
		<P Name="Src">642::34#out:1</P>
		<P Name="Dst">642::18#in:10</P>
	      </Line>
	      <Line>
		<P Name="ZOrder">68</P>
		<P Name="Src">642::36#out:1</P>
		<P Name="Dst">642::18#in:11</P>
	      </Line>
	      <Line>
		<P Name="ZOrder">69</P>
		<P Name="Src">642::37#out:1</P>
		<P Name="Dst">642::18#in:12</P>
	      </Line>
	      <Line>
		<P Name="ZOrder">70</P>
		<P Name="Src">642::38#out:1</P>
		<P Name="Dst">642::18#in:13</P>
	      </Line>
	      <Line>
		<P Name="ZOrder">71</P>
		<P Name="Src">642::39#out:1</P>
		<P Name="Dst">642::18#in:14</P>
	      </Line>
	      <Line>
		<P Name="ZOrder">72</P>
		<P Name="Src">642::41#out:1</P>
		<P Name="Dst">642::18#in:15</P>
	      </Line>
	      <Line>
		<P Name="Name">dx</P>
		<P Name="ZOrder">73</P>
		<P Name="Labels">[0, 0]</P>
		<P Name="Src">642::18#out:2</P>
		<P Name="Dst">642::5#in:1</P>
	      </Line>
	      <Line>
		<P Name="Name">dy</P>
		<P Name="ZOrder">74</P>
		<P Name="Labels">[0, 0]</P>
		<P Name="Src">642::18#out:3</P>
		<P Name="Dst">642::24#in:1</P>
	      </Line>
	      <Line>
		<P Name="Name">dpsi</P>
		<P Name="ZOrder">75</P>
		<P Name="Labels">[0, 0]</P>
		<P Name="Src">642::18#out:4</P>
		<P Name="Dst">642::25#in:1</P>
	      </Line>
	      <Line>
		<P Name="Name">du</P>
		<P Name="ZOrder">76</P>
		<P Name="Labels">[0, 0]</P>
		<P Name="Src">642::18#out:5</P>
		<P Name="Dst">642::26#in:1</P>
	      </Line>
	      <Line>
		<P Name="Name">dv</P>
		<P Name="ZOrder">77</P>
		<P Name="Labels">[0, 0]</P>
		<P Name="Src">642::18#out:6</P>
		<P Name="Dst">642::30#in:1</P>
	      </Line>
	      <Line>
		<P Name="Name">dr</P>
		<P Name="ZOrder">78</P>
		<P Name="Labels">[0, 0]</P>
		<P Name="Src">642::18#out:7</P>
		<P Name="Dst">642::31#in:1</P>
	      </Line>
	      <Line>
		<P Name="Name">theta2</P>
		<P Name="ZOrder">79</P>
		<P Name="Labels">[0, 0]</P>
		<P Name="Src">642::18#out:8</P>
		<P Name="Dst">642::42#in:1</P>
	      </Line>
	      <Line>
		<P Name="Name">theta5</P>
		<P Name="ZOrder">80</P>
		<P Name="Labels">[0, 0]</P>
		<P Name="Src">642::18#out:9</P>
		<P Name="Dst">642::43#in:1</P>
	      </Line>
	      <Line>
		<P Name="Name">tauu</P>
		<P Name="ZOrder">81</P>
		<P Name="Labels">[0, 0]</P>
		<P Name="Src">642::18#out:10</P>
		<P Name="Dst">642::44#in:1</P>
	      </Line>
	      <Line>
		<P Name="Name">taur</P>
		<P Name="ZOrder">82</P>
		<P Name="Labels">[0, 0]</P>
		<P Name="Src">642::18#out:11</P>
		<P Name="Dst">642::45#in:1</P>
	      </Line>
	      <Line>
		<P Name="ZOrder">83</P>
		<P Name="Src">642::19#out:1</P>
		<P Name="Dst">642::20#in:1</P>
	      </Line>
	      <Line>
		<P Name="ZOrder">84</P>
		<P Name="Src">642::18#out:1</P>
		<P Name="Dst">642::19#in:1</P>
	      </Line>
	    </System>
	  </Block>
	  <Block BlockType="SubSystem" Name="MATLAB Function1" SID="643">
	    <P Name="Ports">[2, 1]</P>
	    <P Name="Position">[1355, 684, 1425, 731]</P>
	    <P Name="ZOrder">45</P>
	    <P Name="LibraryVersion">1.32</P>
	    <P Name="ErrorFcn">Stateflow.Translate.translate</P>
	    <P Name="PermitHierarchicalResolution">ExplicitOnly</P>
	    <P Name="TreatAsAtomicUnit">on</P>
	    <P Name="RequestExecContextInheritance">off</P>
	    <P Name="SFBlockType">MATLAB Function</P>
	    <System>
	      <P Name="Location">[219, 337, 814, 775]</P>
	      <P Name="Open">off</P>
	      <P Name="ModelBrowserWidth">200</P>
	      <P Name="TiledPaperMargins">[1.270000, 1.270000, 1.270000, 1.270000]</P>
	      <P Name="TiledPageScale">1</P>
	      <P Name="ZoomFactor">100</P>
	      <P Name="SIDHighWatermark">21</P>
	      <Block BlockType="Inport" Name="tu" SID="643::1">
		<P Name="Position">[20, 101, 40, 119]</P>
		<P Name="ZOrder">-1</P>
		<P Name="IconDisplay">Port number</P>
	      </Block>
	      <Block BlockType="Inport" Name="tr" SID="643::21">
		<P Name="Position">[20, 136, 40, 154]</P>
		<P Name="ZOrder">7</P>
		<P Name="Port">2</P>
		<P Name="IconDisplay">Port number</P>
	      </Block>
	      <Block BlockType="Demux" Name=" Demux " SID="643::19">
		<P Name="Ports">[1, 1]</P>
		<P Name="Position">[270, 230, 320, 270]</P>
		<P Name="ZOrder">5</P>
		<P Name="Outputs">1</P>
	      </Block>
	      <Block BlockType="S-Function" Name=" SFunction " SID="643::18">
		<P Name="Tag">Stateflow S-Function shipmodel 4</P>
		<P Name="Ports">[2, 2]</P>
		<P Name="Position">[180, 100, 230, 160]</P>
		<P Name="ZOrder">4</P>
		<P Name="FunctionName">sf_sfun</P>
		<P Name="PortCounts">[2 2]</P>
		<P Name="EnableBusSupport">on</P>
		<Port>
		  <P Name="PortNumber">2</P>
		  <P Name="Name">s</P>
		  <P Name="RTWStorageClass">Auto</P>
		  <P Name="DataLoggingNameMode">SignalName</P>
		</Port>
	      </Block>
	      <Block BlockType="Terminator" Name=" Terminator " SID="643::20">
		<P Name="Position">[460, 241, 480, 259]</P>
		<P Name="ZOrder">6</P>
	      </Block>
	      <Block BlockType="Outport" Name="s" SID="643::5">
		<P Name="Position">[460, 101, 480, 119]</P>
		<P Name="ZOrder">-5</P>
		<P Name="IconDisplay">Port number</P>
	      </Block>
	      <Line>
		<P Name="ZOrder">1</P>
		<P Name="Src">643::18#out:1</P>
		<P Name="Dst">643::19#in:1</P>
	      </Line>
	      <Line>
		<P Name="ZOrder">2</P>
		<P Name="Src">643::19#out:1</P>
		<P Name="Dst">643::20#in:1</P>
	      </Line>
	      <Line>
		<P Name="Name">s</P>
		<P Name="ZOrder">3</P>
		<P Name="Labels">[0, 0]</P>
		<P Name="Src">643::18#out:2</P>
		<P Name="Dst">643::5#in:1</P>
	      </Line>
	      <Line>
		<P Name="ZOrder">4</P>
		<P Name="Src">643::21#out:1</P>
		<P Name="Dst">643::18#in:2</P>
	      </Line>
	      <Line>
		<P Name="ZOrder">5</P>
		<P Name="Src">643::1#out:1</P>
		<P Name="Dst">643::18#in:1</P>
	      </Line>
	    </System>
	  </Block>
	  <Block BlockType="SubSystem" Name="MATLAB Function2" SID="644">
	    <P Name="Ports">[6, 3]</P>
	    <P Name="Position">[1405, 528, 1510, 642]</P>
	    <P Name="ZOrder">49</P>
	    <P Name="LibraryVersion">1.32</P>
	    <P Name="ErrorFcn">Stateflow.Translate.translate</P>
	    <P Name="PermitHierarchicalResolution">ExplicitOnly</P>
	    <P Name="TreatAsAtomicUnit">on</P>
	    <P Name="RequestExecContextInheritance">off</P>
	    <P Name="SFBlockType">MATLAB Function</P>
	    <System>
	      <P Name="Location">[219, 337, 814, 775]</P>
	      <P Name="Open">off</P>
	      <P Name="ModelBrowserWidth">200</P>
	      <P Name="TiledPaperMargins">[1.270000, 1.270000, 1.270000, 1.270000]</P>
	      <P Name="TiledPageScale">1</P>
	      <P Name="ZoomFactor">100</P>
	      <P Name="SIDHighWatermark">27</P>
	      <Block BlockType="Inport" Name="x" SID="644::1">
		<P Name="Position">[20, 101, 40, 119]</P>
		<P Name="ZOrder">-1</P>
		<P Name="IconDisplay">Port number</P>
	      </Block>
	      <Block BlockType="Inport" Name="y" SID="644::21">
		<P Name="Position">[20, 136, 40, 154]</P>
		<P Name="ZOrder">7</P>
		<P Name="Port">2</P>
		<P Name="IconDisplay">Port number</P>
	      </Block>
	      <Block BlockType="Inport" Name="psi" SID="644::22">
		<P Name="Position">[20, 171, 40, 189]</P>
		<P Name="ZOrder">8</P>
		<P Name="Port">3</P>
		<P Name="IconDisplay">Port number</P>
	      </Block>
	      <Block BlockType="Inport" Name="u" SID="644::23">
		<P Name="Position">[20, 206, 40, 224]</P>
		<P Name="ZOrder">9</P>
		<P Name="Port">4</P>
		<P Name="IconDisplay">Port number</P>
	      </Block>
	      <Block BlockType="Inport" Name="v" SID="644::24">
		<P Name="Position">[20, 246, 40, 264]</P>
		<P Name="ZOrder">10</P>
		<P Name="Port">5</P>
		<P Name="IconDisplay">Port number</P>
	      </Block>
	      <Block BlockType="Inport" Name="r" SID="644::25">
		<P Name="Position">[20, 281, 40, 299]</P>
		<P Name="ZOrder">11</P>
		<P Name="Port">6</P>
		<P Name="IconDisplay">Port number</P>
	      </Block>
	      <Block BlockType="Demux" Name=" Demux " SID="644::19">
		<P Name="Ports">[1, 1]</P>
		<P Name="Position">[270, 245, 320, 285]</P>
		<P Name="ZOrder">5</P>
		<P Name="Outputs">1</P>
	      </Block>
	      <Block BlockType="S-Function" Name=" SFunction " SID="644::18">
		<P Name="Tag">Stateflow S-Function shipmodel 6</P>
		<P Name="Ports">[6, 4]</P>
		<P Name="Position">[180, 107, 230, 248]</P>
		<P Name="ZOrder">4</P>
		<P Name="FunctionName">sf_sfun</P>
		<P Name="PortCounts">[6 4]</P>
		<P Name="EnableBusSupport">on</P>
		<Port>
		  <P Name="PortNumber">2</P>
		  <P Name="Name">s1</P>
		  <P Name="RTWStorageClass">Auto</P>
		  <P Name="DataLoggingNameMode">SignalName</P>
		</Port>
		<Port>
		  <P Name="PortNumber">3</P>
		  <P Name="Name">s2</P>
		  <P Name="RTWStorageClass">Auto</P>
		  <P Name="DataLoggingNameMode">SignalName</P>
		</Port>
		<Port>
		  <P Name="PortNumber">4</P>
		  <P Name="Name">s3</P>
		  <P Name="RTWStorageClass">Auto</P>
		  <P Name="DataLoggingNameMode">SignalName</P>
		</Port>
	      </Block>
	      <Block BlockType="Terminator" Name=" Terminator " SID="644::20">
		<P Name="Position">[460, 256, 480, 274]</P>
		<P Name="ZOrder">6</P>
	      </Block>
	      <Block BlockType="Outport" Name="s1" SID="644::5">
		<P Name="Position">[460, 101, 480, 119]</P>
		<P Name="ZOrder">-5</P>
		<P Name="IconDisplay">Port number</P>
	      </Block>
	      <Block BlockType="Outport" Name="s2" SID="644::26">
		<P Name="Position">[460, 136, 480, 154]</P>
		<P Name="ZOrder">12</P>
		<P Name="Port">2</P>
		<P Name="IconDisplay">Port number</P>
	      </Block>
	      <Block BlockType="Outport" Name="s3" SID="644::27">
		<P Name="Position">[460, 171, 480, 189]</P>
		<P Name="ZOrder">13</P>
		<P Name="Port">3</P>
		<P Name="IconDisplay">Port number</P>
	      </Block>
	      <Line>
		<P Name="ZOrder">1</P>
		<P Name="Src">644::18#out:1</P>
		<P Name="Dst">644::19#in:1</P>
	      </Line>
	      <Line>
		<P Name="ZOrder">2</P>
		<P Name="Src">644::19#out:1</P>
		<P Name="Dst">644::20#in:1</P>
	      </Line>
	      <Line>
		<P Name="Name">s3</P>
		<P Name="ZOrder">3</P>
		<P Name="Labels">[0, 0]</P>
		<P Name="Src">644::18#out:4</P>
		<P Name="Dst">644::27#in:1</P>
	      </Line>
	      <Line>
		<P Name="Name">s2</P>
		<P Name="ZOrder">4</P>
		<P Name="Labels">[0, 0]</P>
		<P Name="Src">644::18#out:3</P>
		<P Name="Dst">644::26#in:1</P>
	      </Line>
	      <Line>
		<P Name="Name">s1</P>
		<P Name="ZOrder">5</P>
		<P Name="Labels">[0, 0]</P>
		<P Name="Src">644::18#out:2</P>
		<P Name="Dst">644::5#in:1</P>
	      </Line>
	      <Line>
		<P Name="ZOrder">6</P>
		<P Name="Src">644::25#out:1</P>
		<P Name="Dst">644::18#in:6</P>
	      </Line>
	      <Line>
		<P Name="ZOrder">7</P>
		<P Name="Src">644::24#out:1</P>
		<P Name="Dst">644::18#in:5</P>
	      </Line>
	      <Line>
		<P Name="ZOrder">8</P>
		<P Name="Src">644::23#out:1</P>
		<P Name="Dst">644::18#in:4</P>
	      </Line>
	      <Line>
		<P Name="ZOrder">9</P>
		<P Name="Src">644::22#out:1</P>
		<P Name="Dst">644::18#in:3</P>
	      </Line>
	      <Line>
		<P Name="ZOrder">10</P>
		<P Name="Src">644::21#out:1</P>
		<P Name="Dst">644::18#in:2</P>
	      </Line>
	      <Line>
		<P Name="ZOrder">11</P>
		<P Name="Src">644::1#out:1</P>
		<P Name="Dst">644::18#in:1</P>
	      </Line>
	    </System>
	  </Block>
	  <Block BlockType="SubSystem" Name="MATLAB Function3" SID="645">
	    <P Name="Ports">[2, 1]</P>
	    <P Name="Position">[990, 64, 1060, 111]</P>
	    <P Name="ZOrder">52</P>
	    <P Name="LibraryVersion">1.32</P>
	    <P Name="ErrorFcn">Stateflow.Translate.translate</P>
	    <P Name="PermitHierarchicalResolution">ExplicitOnly</P>
	    <P Name="TreatAsAtomicUnit">on</P>
	    <P Name="RequestExecContextInheritance">off</P>
	    <P Name="SFBlockType">MATLAB Function</P>
	    <System>
	      <P Name="Location">[219, 337, 814, 775]</P>
	      <P Name="Open">off</P>
	      <P Name="ModelBrowserWidth">200</P>
	      <P Name="TiledPaperMargins">[1.270000, 1.270000, 1.270000, 1.270000]</P>
	      <P Name="TiledPageScale">1</P>
	      <P Name="ZoomFactor">100</P>
	      <P Name="SIDHighWatermark">21</P>
	      <Block BlockType="Inport" Name="z5" SID="645::1">
		<P Name="Position">[20, 101, 40, 119]</P>
		<P Name="ZOrder">-1</P>
		<P Name="IconDisplay">Port number</P>
	      </Block>
	      <Block BlockType="Inport" Name="z2" SID="645::21">
		<P Name="Position">[20, 136, 40, 154]</P>
		<P Name="ZOrder">7</P>
		<P Name="Port">2</P>
		<P Name="IconDisplay">Port number</P>
	      </Block>
	      <Block BlockType="Demux" Name=" Demux " SID="645::19">
		<P Name="Ports">[1, 1]</P>
		<P Name="Position">[270, 230, 320, 270]</P>
		<P Name="ZOrder">5</P>
		<P Name="Outputs">1</P>
	      </Block>
	      <Block BlockType="S-Function" Name=" SFunction " SID="645::18">
		<P Name="Tag">Stateflow S-Function shipmodel 8</P>
		<P Name="Ports">[2, 2]</P>
		<P Name="Position">[180, 100, 230, 160]</P>
		<P Name="ZOrder">4</P>
		<P Name="FunctionName">sf_sfun</P>
		<P Name="PortCounts">[2 2]</P>
		<P Name="EnableBusSupport">on</P>
		<Port>
		  <P Name="PortNumber">2</P>
		  <P Name="Name">y</P>
		  <P Name="RTWStorageClass">Auto</P>
		  <P Name="DataLoggingNameMode">SignalName</P>
		</Port>
	      </Block>
	      <Block BlockType="Terminator" Name=" Terminator " SID="645::20">
		<P Name="Position">[460, 241, 480, 259]</P>
		<P Name="ZOrder">6</P>
	      </Block>
	      <Block BlockType="Outport" Name="y" SID="645::5">
		<P Name="Position">[460, 101, 480, 119]</P>
		<P Name="ZOrder">-5</P>
		<P Name="IconDisplay">Port number</P>
	      </Block>
	      <Line>
		<P Name="ZOrder">1</P>
		<P Name="Src">645::18#out:1</P>
		<P Name="Dst">645::19#in:1</P>
	      </Line>
	      <Line>
		<P Name="ZOrder">2</P>
		<P Name="Src">645::19#out:1</P>
		<P Name="Dst">645::20#in:1</P>
	      </Line>
	      <Line>
		<P Name="Name">y</P>
		<P Name="ZOrder">3</P>
		<P Name="Labels">[0, 0]</P>
		<P Name="Src">645::18#out:2</P>
		<P Name="Dst">645::5#in:1</P>
	      </Line>
	      <Line>
		<P Name="ZOrder">4</P>
		<P Name="Src">645::21#out:1</P>
		<P Name="Dst">645::18#in:2</P>
	      </Line>
	      <Line>
		<P Name="ZOrder">5</P>
		<P Name="Src">645::1#out:1</P>
		<P Name="Dst">645::18#in:1</P>
	      </Line>
	    </System>
	  </Block>
	  <Block BlockType="ToWorkspace" Name="To Workspace" SID="646">
	    <P Name="Ports">[1]</P>
	    <P Name="Position">[1590, 110, 1650, 140]</P>
	    <P Name="ZOrder">37</P>
	    <P Name="VariableName">xq</P>
	    <P Name="MaxDataPoints">inf</P>
	    <P Name="Save2DSignal">3-D array (concatenate along third dimension)</P>
	    <P Name="FixptAsFi">on</P>
	    <P Name="SampleTime">0.2</P>
	  </Block>
	  <Block BlockType="ToWorkspace" Name="To Workspace1" SID="647">
	    <P Name="Ports">[1]</P>
	    <P Name="Position">[1255, 130, 1315, 160]</P>
	    <P Name="ZOrder">7</P>
	    <P Name="VariableName">y</P>
	    <P Name="MaxDataPoints">inf</P>
	    <P Name="Save2DSignal">3-D array (concatenate along third dimension)</P>
	    <P Name="FixptAsFi">on</P>
	    <P Name="SampleTime">-1</P>
	  </Block>
	  <Block BlockType="ToWorkspace" Name="To Workspace10" SID="648">
	    <P Name="Ports">[1]</P>
	    <P Name="Position">[765, 460, 825, 490]</P>
	    <P Name="ZOrder">33</P>
	    <P Name="VariableName">u</P>
	    <P Name="MaxDataPoints">inf</P>
	    <P Name="Save2DSignal">3-D array (concatenate along third dimension)</P>
	    <P Name="FixptAsFi">on</P>
	    <P Name="SampleTime">-1</P>
	  </Block>
	  <Block BlockType="ToWorkspace" Name="To Workspace11" SID="649">
	    <P Name="Ports">[1]</P>
	    <P Name="Position">[1630, 210, 1690, 240]</P>
	    <P Name="ZOrder">38</P>
	    <P Name="VariableName">yq</P>
	    <P Name="MaxDataPoints">inf</P>
	    <P Name="Save2DSignal">3-D array (concatenate along third dimension)</P>
	    <P Name="FixptAsFi">on</P>
	    <P Name="SampleTime">0.2</P>
	  </Block>
	  <Block BlockType="ToWorkspace" Name="To Workspace12" SID="650">
	    <P Name="Ports">[1]</P>
	    <P Name="Position">[1635, 305, 1695, 335]</P>
	    <P Name="ZOrder">39</P>
	    <P Name="VariableName">psiq</P>
	    <P Name="MaxDataPoints">inf</P>
	    <P Name="Save2DSignal">3-D array (concatenate along third dimension)</P>
	    <P Name="FixptAsFi">on</P>
	    <P Name="SampleTime">0.2</P>
	  </Block>
	  <Block BlockType="ToWorkspace" Name="To Workspace13" SID="651">
	    <P Name="Ports">[1]</P>
	    <P Name="Position">[1640, 390, 1700, 420]</P>
	    <P Name="ZOrder">40</P>
	    <P Name="VariableName">uq</P>
	    <P Name="MaxDataPoints">inf</P>
	    <P Name="Save2DSignal">3-D array (concatenate along third dimension)</P>
	    <P Name="FixptAsFi">on</P>
	    <P Name="SampleTime">0.2</P>
	  </Block>
	  <Block BlockType="ToWorkspace" Name="To Workspace14" SID="652">
	    <P Name="Ports">[1]</P>
	    <P Name="Position">[1610, 520, 1670, 550]</P>
	    <P Name="ZOrder">41</P>
	    <P Name="VariableName">rq</P>
	    <P Name="MaxDataPoints">inf</P>
	    <P Name="Save2DSignal">3-D array (concatenate along third dimension)</P>
	    <P Name="FixptAsFi">on</P>
	    <P Name="SampleTime">0.2</P>
	  </Block>
	  <Block BlockType="ToWorkspace" Name="To Workspace15" SID="653">
	    <P Name="Ports">[1]</P>
	    <P Name="Position">[1600, 460, 1660, 490]</P>
	    <P Name="ZOrder">42</P>
	    <P Name="VariableName">vq</P>
	    <P Name="MaxDataPoints">inf</P>
	    <P Name="Save2DSignal">3-D array (concatenate along third dimension)</P>
	    <P Name="FixptAsFi">on</P>
	    <P Name="SampleTime">0.2</P>
	  </Block>
	  <Block BlockType="ToWorkspace" Name="To Workspace16" SID="654">
	    <P Name="Ports">[1]</P>
	    <P Name="Position">[1370, 85, 1430, 115]</P>
	    <P Name="ZOrder">43</P>
	    <P Name="VariableName">tq</P>
	    <P Name="MaxDataPoints">inf</P>
	    <P Name="Save2DSignal">3-D array (concatenate along third dimension)</P>
	    <P Name="FixptAsFi">on</P>
	    <P Name="SampleTime">0.2</P>
	  </Block>
	  <Block BlockType="ToWorkspace" Name="To Workspace17" SID="655">
	    <P Name="Ports">[1]</P>
	    <P Name="Position">[1465, 790, 1525, 820]</P>
	    <P Name="ZOrder">48</P>
	    <P Name="VariableName">J</P>
	    <P Name="MaxDataPoints">inf</P>
	    <P Name="Save2DSignal">3-D array (concatenate along third dimension)</P>
	    <P Name="FixptAsFi">on</P>
	    <P Name="SampleTime">-1</P>
	  </Block>
	  <Block BlockType="ToWorkspace" Name="To Workspace18" SID="656">
	    <P Name="Ports">[1]</P>
	    <P Name="Position">[1730, 645, 1790, 675]</P>
	    <P Name="ZOrder">51</P>
	    <P Name="VariableName">Q</P>
	    <P Name="MaxDataPoints">inf</P>
	    <P Name="Save2DSignal">3-D array (concatenate along third dimension)</P>
	    <P Name="FixptAsFi">on</P>
	    <P Name="SampleTime">-1</P>
	  </Block>
	  <Block BlockType="ToWorkspace" Name="To Workspace19" SID="657">
	    <P Name="Ports">[1]</P>
	    <P Name="Position">[1195, 85, 1255, 115]</P>
	    <P Name="ZOrder">53</P>
	    <P Name="VariableName">beta</P>
	    <P Name="MaxDataPoints">inf</P>
	    <P Name="Save2DSignal">3-D array (concatenate along third dimension)</P>
	    <P Name="FixptAsFi">on</P>
	    <P Name="SampleTime">-1</P>
	  </Block>
	  <Block BlockType="ToWorkspace" Name="To Workspace2" SID="658">
	    <P Name="Ports">[1]</P>
	    <P Name="Position">[1450, 380, 1510, 410]</P>
	    <P Name="ZOrder">8</P>
	    <P Name="VariableName">x</P>
	    <P Name="MaxDataPoints">inf</P>
	    <P Name="Save2DSignal">3-D array (concatenate along third dimension)</P>
	    <P Name="FixptAsFi">on</P>
	    <P Name="SampleTime">-1</P>
	  </Block>
	  <Block BlockType="ToWorkspace" Name="To Workspace20" SID="659">
	    <P Name="Ports">[1]</P>
	    <P Name="Position">[1795, 495, 1855, 525]</P>
	    <P Name="ZOrder">54</P>
	    <P Name="VariableName">E</P>
	    <P Name="MaxDataPoints">inf</P>
	    <P Name="Save2DSignal">3-D array (concatenate along third dimension)</P>
	    <P Name="FixptAsFi">on</P>
	    <P Name="SampleTime">-1</P>
	  </Block>
	  <Block BlockType="ToWorkspace" Name="To Workspace21" SID="660">
	    <P Name="Ports">[1]</P>
	    <P Name="Position">[1580, 580, 1640, 610]</P>
	    <P Name="ZOrder">55</P>
	    <P Name="VariableName">U</P>
	    <P Name="MaxDataPoints">inf</P>
	    <P Name="Save2DSignal">3-D array (concatenate along third dimension)</P>
	    <P Name="FixptAsFi">on</P>
	    <P Name="SampleTime">-1</P>
	  </Block>
	  <Block BlockType="ToWorkspace" Name="To Workspace22" SID="661">
	    <P Name="Ports">[1]</P>
	    <P Name="Position">[1575, 670, 1635, 700]</P>
	    <P Name="ZOrder">56</P>
	    <P Name="VariableName">V</P>
	    <P Name="MaxDataPoints">inf</P>
	    <P Name="Save2DSignal">3-D array (concatenate along third dimension)</P>
	    <P Name="FixptAsFi">on</P>
	    <P Name="SampleTime">-1</P>
	  </Block>
	  <Block BlockType="ToWorkspace" Name="To Workspace3" SID="662">
	    <P Name="Ports">[1]</P>
	    <P Name="Position">[555, 460, 615, 490]</P>
	    <P Name="ZOrder">25</P>
	    <P Name="VariableName">theta2</P>
	    <P Name="MaxDataPoints">inf</P>
	    <P Name="Save2DSignal">3-D array (concatenate along third dimension)</P>
	    <P Name="FixptAsFi">on</P>
	    <P Name="SampleTime">-1</P>
	  </Block>
	  <Block BlockType="ToWorkspace" Name="To Workspace4" SID="663">
	    <P Name="Ports">[1]</P>
	    <P Name="Position">[565, 530, 625, 560]</P>
	    <P Name="ZOrder">26</P>
	    <P Name="VariableName">theta5</P>
	    <P Name="MaxDataPoints">inf</P>
	    <P Name="Save2DSignal">3-D array (concatenate along third dimension)</P>
	    <P Name="FixptAsFi">on</P>
	    <P Name="SampleTime">-1</P>
	  </Block>
	  <Block BlockType="ToWorkspace" Name="To Workspace5" SID="664">
	    <P Name="Ports">[1]</P>
	    <P Name="Position">[1265, 550, 1325, 580]</P>
	    <P Name="ZOrder">27</P>
	    <P Name="VariableName">v</P>
	    <P Name="MaxDataPoints">inf</P>
	    <P Name="Save2DSignal">3-D array (concatenate along third dimension)</P>
	    <P Name="FixptAsFi">on</P>
	    <P Name="SampleTime">-1</P>
	  </Block>
	  <Block BlockType="ToWorkspace" Name="To Workspace6" SID="665">
	    <P Name="Ports">[1]</P>
	    <P Name="Position">[1135, 320, 1195, 350]</P>
	    <P Name="ZOrder">28</P>
	    <P Name="VariableName">psi</P>
	    <P Name="MaxDataPoints">inf</P>
	    <P Name="Save2DSignal">3-D array (concatenate along third dimension)</P>
	    <P Name="FixptAsFi">on</P>
	    <P Name="SampleTime">-1</P>
	  </Block>
	  <Block BlockType="ToWorkspace" Name="To Workspace7" SID="666">
	    <P Name="Ports">[1]</P>
	    <P Name="Position">[875, 515, 935, 545]</P>
	    <P Name="ZOrder">30</P>
	    <P Name="VariableName">r</P>
	    <P Name="MaxDataPoints">inf</P>
	    <P Name="Save2DSignal">3-D array (concatenate along third dimension)</P>
	    <P Name="FixptAsFi">on</P>
	    <P Name="SampleTime">-1</P>
	  </Block>
	  <Block BlockType="ToWorkspace" Name="To Workspace8" SID="667">
	    <P Name="Ports">[1]</P>
	    <P Name="Position">[1095, 675, 1155, 705]</P>
	    <P Name="ZOrder">31</P>
	    <P Name="VariableName">tu</P>
	    <P Name="MaxDataPoints">inf</P>
	    <P Name="Save2DSignal">3-D array (concatenate along third dimension)</P>
	    <P Name="FixptAsFi">on</P>
	    <P Name="SampleTime">-1</P>
	  </Block>
	  <Block BlockType="ToWorkspace" Name="To Workspace9" SID="668">
	    <P Name="Ports">[1]</P>
	    <P Name="Position">[1075, 775, 1135, 805]</P>
	    <P Name="ZOrder">32</P>
	    <P Name="VariableName">tr</P>
	    <P Name="MaxDataPoints">inf</P>
	    <P Name="Save2DSignal">3-D array (concatenate along third dimension)</P>
	    <P Name="FixptAsFi">on</P>
	    <P Name="SampleTime">-1</P>
	  </Block>
	  <Block BlockType="Outport" Name="u" SID="669">
	    <P Name="Position">[1140, 243, 1170, 257]</P>
	    <P Name="ZOrder">34</P>
	    <P Name="IconDisplay">Port number</P>
	  </Block>
	  <Block BlockType="Outport" Name="r" SID="670">
	    <P Name="Position">[1140, 193, 1170, 207]</P>
	    <P Name="ZOrder">35</P>
	    <P Name="Port">2</P>
	    <P Name="IconDisplay">Port number</P>
	  </Block>
	  <Line>
	    <P Name="ZOrder">1</P>
	    <P Name="Src">644#out:3</P>
	    <P Name="Points">[23, 0; 0, 60]</P>
	    <P Name="Dst">661#in:1</P>
	  </Line>
	  <Line>
	    <P Name="ZOrder">2</P>
	    <P Name="Src">644#out:2</P>
	    <P Name="Points">[0, 10]</P>
	    <P Name="Dst">660#in:1</P>
	  </Line>
	  <Line>
	    <P Name="ZOrder">3</P>
	    <P Name="Src">645#out:1</P>
	    <P Name="Points">[78, 0; 0, 10]</P>
	    <P Name="Dst">657#in:1</P>
	  </Line>
	  <Line>
	    <P Name="ZOrder">4</P>
	    <P Name="Src">641#out:1</P>
	    <P Name="Points">[9, 0; 0, 10]</P>
	    <P Name="Dst">656#in:1</P>
	  </Line>
	  <Line>
	    <P Name="ZOrder">5</P>
	    <P Name="Src">644#out:1</P>
	    <P Name="Points">[0, 14; 252, 0]</P>
	    <Branch>
	      <P Name="ZOrder">89</P>
	      <P Name="Points">[0, 26; 77, 0; 0, 18; -20, 0; 0, 18; -174, 0; 0, 29]</P>
	      <P Name="Dst">641#in:1</P>
	    </Branch>
	    <Branch>
	      <P Name="ZOrder">6</P>
	      <P Name="Points">[0, -49]</P>
	      <P Name="Dst">659#in:1</P>
	    </Branch>
	  </Line>
	  <Line>
	    <P Name="ZOrder">8</P>
	    <P Name="Src">640#out:1</P>
	    <P Name="Points">[15, 0; 0, 66; -79, 0; 0, 29]</P>
	    <P Name="Dst">655#in:1</P>
	  </Line>
	  <Line>
	    <P Name="ZOrder">9</P>
	    <P Name="Src">643#out:1</P>
	    <P Name="Dst">640#in:1</P>
	  </Line>
	  <Line>
	    <P Name="ZOrder">10</P>
	    <P Name="Src">642#out:10</P>
	    <P Name="Points">[272, 0; 0, 286; 291, 0]</P>
	    <Branch>
	      <P Name="ZOrder">11</P>
	      <P Name="Points">[32, 0]</P>
	      <P Name="Dst">668#in:1</P>
	    </Branch>
	    <Branch>
	      <P Name="ZOrder">12</P>
	      <P Name="Points">[0, -54; 308, 0; 0, -27]</P>
	      <P Name="Dst">643#in:2</P>
	    </Branch>
	  </Line>
	  <Line>
	    <P Name="ZOrder">13</P>
	    <P Name="Src">642#out:9</P>
	    <P Name="Points">[25, 0; 0, 210; 556, 0]</P>
	    <Branch>
	      <P Name="ZOrder">14</P>
	      <P Name="Dst">667#in:1</P>
	    </Branch>
	    <Branch>
	      <P Name="ZOrder">15</P>
	      <P Name="Points">[0, -29; 208, 0; 0, 34]</P>
	      <P Name="Dst">643#in:1</P>
	    </Branch>
	  </Line>
	  <Line>
	    <P Name="ZOrder">16</P>
	    <P Name="Src">642#out:8</P>
	    <P Name="Points">[24, 0]</P>
	    <Branch>
	      <P Name="ZOrder">17</P>
	      <P Name="Points">[0, -370]</P>
	      <P Name="Dst">645#in:1</P>
	    </Branch>
	    <Branch>
	      <P Name="ZOrder">18</P>
	      <P Name="Points">[0, 5; 42, 0; 0, 95]</P>
	      <P Name="Dst">663#in:1</P>
	    </Branch>
	  </Line>
	  <Line>
	    <P Name="ZOrder">19</P>
	    <P Name="Src">642#out:7</P>
	    <P Name="Points">[0, 0]</P>
	    <Branch>
	      <P Name="ZOrder">20</P>
	      <P Name="Points">[0, -2; 502, 0; 0, -308]</P>
	      <P Name="Dst">645#in:2</P>
	    </Branch>
	    <Branch>
	      <P Name="ZOrder">21</P>
	      <P Name="Points">[0, 5; 44, 0; 0, 60]</P>
	      <P Name="Dst">662#in:1</P>
	    </Branch>
	  </Line>
	  <Line>
	    <P Name="ZOrder">22</P>
	    <P Name="Src">633#out:1</P>
	    <P Name="Points">[60, 0; 0, 45]</P>
	    <P Name="Dst">635#in:2</P>
	  </Line>
	  <Line>
	    <P Name="ZOrder">23</P>
	    <P Name="Src">632#out:1</P>
	    <P Name="Points">[285, 0; 0, 120]</P>
	    <P Name="Dst">634#in:2</P>
	  </Line>
	  <Line>
	    <P Name="ZOrder">24</P>
	    <P Name="Src">642#out:1</P>
	    <P Name="Points">[209, 0; 0, -10]</P>
	    <P Name="Dst">634#in:1</P>
	  </Line>
	  <Line>
	    <P Name="ZOrder">25</P>
	    <P Name="Src">638#out:1</P>
	    <P Name="Points">[15, 0]</P>
	    <Branch>
	      <P Name="ZOrder">26</P>
	      <P Name="Points">[0, -25; 235, 0]</P>
	      <Branch>
		<P Name="ZOrder">27</P>
		<P Name="Points">[140, 0]</P>
		<Branch>
		  <P Name="ZOrder">28</P>
		  <P Name="Dst">664#in:1</P>
		</Branch>
		<Branch>
		  <P Name="ZOrder">29</P>
		  <P Name="Points">[0, 50]</P>
		  <P Name="Dst">644#in:5</P>
		</Branch>
	      </Branch>
	      <Branch>
		<P Name="ZOrder">30</P>
		<P Name="Points">[0, -90]</P>
		<P Name="Dst">653#in:1</P>
	      </Branch>
	    </Branch>
	    <Branch>
	      <P Name="ZOrder">31</P>
	      <P Name="Points">[0, 107; -806, 0; 0, -392]</P>
	      <P Name="Dst">642#in:6</P>
	    </Branch>
	  </Line>
	  <Line>
	    <P Name="ZOrder">32</P>
	    <P Name="Src">634#out:1</P>
	    <P Name="Points">[132, 0; 0, 195]</P>
	    <Branch>
	      <P Name="ZOrder">33</P>
	      <P Name="Points">[242, 0]</P>
	      <Branch>
		<P Name="ZOrder">34</P>
		<P Name="Points">[37, 0]</P>
		<Branch>
		  <P Name="ZOrder">35</P>
		  <P Name="Dst">658#in:1</P>
		</Branch>
		<Branch>
		  <P Name="ZOrder">36</P>
		  <P Name="Points">[0, 87; 79, 0]</P>
		  <P Name="Dst">644#in:1</P>
		</Branch>
	      </Branch>
	      <Branch>
		<P Name="ZOrder">37</P>
		<P Name="Points">[0, -89; 300, 0; 0, -181]</P>
		<P Name="Dst">646#in:1</P>
	      </Branch>
	    </Branch>
	    <Branch>
	      <P Name="ZOrder">38</P>
	      <P Name="Points">[-535, 0; 0, 210; -158, 0; 0, 78; -261, 0; 0, -503]</P>
	      <P Name="Dst">642#in:1</P>
	    </Branch>
	  </Line>
	  <Line>
	    <P Name="ZOrder">39</P>
	    <P Name="Src">637#out:1</P>
	    <P Name="Points">[15, 0; 0, 115]</P>
	    <Branch>
	      <P Name="ZOrder">40</P>
	      <P Name="Points">[0, 264; -510, 0; 0, -484]</P>
	      <P Name="Dst">642#in:4</P>
	    </Branch>
	    <Branch>
	      <P Name="ZOrder">41</P>
	      <P Name="Points">[24, 0]</P>
	      <Branch>
		<P Name="ZOrder">42</P>
		<P Name="Points">[7, 0]</P>
		<Branch>
		  <P Name="ZOrder">43</P>
		  <P Name="Dst">648#in:1</P>
		</Branch>
		<Branch>
		  <P Name="ZOrder">44</P>
		  <P Name="Points">[0, -47; 379, 0]</P>
		  <Branch>
		    <P Name="ZOrder">45</P>
		    <P Name="Points">[0, -178]</P>
		    <P Name="Dst">669#in:1</P>
		  </Branch>
		  <Branch>
		    <P Name="ZOrder">46</P>
		    <P Name="Points">[464, 0; 0, -23]</P>
		    <P Name="Dst">651#in:1</P>
		  </Branch>
		</Branch>
	      </Branch>
	      <Branch>
		<P Name="ZOrder">47</P>
		<P Name="Points">[0, 357; 666, 0; 0, -74; -46, 0; 0, -163]</P>
		<P Name="Dst">644#in:4</P>
	      </Branch>
	    </Branch>
	  </Line>
	  <Line>
	    <P Name="ZOrder">48</P>
	    <P Name="Src">642#out:2</P>
	    <P Name="Points">[7, 0; 0, 34; 413, 0]</P>
	    <P Name="Dst">635#in:1</P>
	  </Line>
	  <Line>
	    <P Name="ZOrder">49</P>
	    <P Name="Src">642#out:5</P>
	    <P Name="Points">[174, 0; 0, 250]</P>
	    <P Name="Dst">638#in:1</P>
	  </Line>
	  <Line>
	    <P Name="ZOrder">50</P>
	    <P Name="Src">642#out:3</P>
	    <P Name="Points">[0, -8; 343, 0; 0, 188]</P>
	    <P Name="Dst">636#in:1</P>
	  </Line>
	  <Line>
	    <P Name="ZOrder">51</P>
	    <P Name="Src">642#out:4</P>
	    <P Name="Points">[7, 0; 0, 55]</P>
	    <P Name="Dst">637#in:1</P>
	  </Line>
	  <Line>
	    <P Name="ZOrder">52</P>
	    <P Name="Src">639#out:1</P>
	    <P Name="Points">[15, 0; 0, 23]</P>
	    <Branch>
	      <P Name="ZOrder">53</P>
	      <P Name="Points">[0, 67; -463, 0; 0, -445]</P>
	      <P Name="Dst">642#in:5</P>
	    </Branch>
	    <Branch>
	      <P Name="ZOrder">54</P>
	      <P Name="Points">[153, 0; 0, -128; 148, 0]</P>
	      <Branch>
		<P Name="ZOrder">55</P>
		<P Name="Points">[62, 0]</P>
		<Branch>
		  <P Name="ZOrder">56</P>
		  <P Name="Points">[9, 0]</P>
		  <Branch>
		    <P Name="ZOrder">57</P>
		    <P Name="Dst">666#in:1</P>
		  </Branch>
		  <Branch>
		    <P Name="ZOrder">58</P>
		    <P Name="Points">[0, -362; 194, 0; 0, 32]</P>
		    <P Name="Dst">670#in:1</P>
		  </Branch>
		</Branch>
		<Branch>
		  <P Name="ZOrder">59</P>
		  <P Name="Points">[0, -41; 547, 0; 0, 21; -7, 0; 0, 125]</P>
		  <P Name="Dst">644#in:6</P>
		</Branch>
	      </Branch>
	      <Branch>
		<P Name="ZOrder">60</P>
		<P Name="Points">[0, -21; 184, 0; 0, 26]</P>
		<P Name="Dst">652#in:1</P>
	      </Branch>
	    </Branch>
	  </Line>
	  <Line>
	    <P Name="ZOrder">61</P>
	    <P Name="Src">636#out:1</P>
	    <P Name="Points">[7, 0]</P>
	    <Branch>
	      <P Name="ZOrder">62</P>
	      <P Name="Points">[8, 0; 0, 261; -908, 0; 0, -481]</P>
	      <P Name="Dst">642#in:3</P>
	    </Branch>
	    <Branch>
	      <P Name="ZOrder">63</P>
	      <P Name="Points">[0, -115; 65, 0]</P>
	      <Branch>
		<P Name="ZOrder">64</P>
		<P Name="Points">[25, 0]</P>
		<Branch>
		  <P Name="ZOrder">65</P>
		  <P Name="Dst">665#in:1</P>
		</Branch>
		<Branch>
		  <P Name="ZOrder">66</P>
		  <P Name="Points">[0, -103; 527, 0; 0, 88]</P>
		  <P Name="Dst">650#in:1</P>
		</Branch>
	      </Branch>
	      <Branch>
		<P Name="ZOrder">67</P>
		<P Name="Points">[0, 112; 341, 0; 0, 128]</P>
		<P Name="Dst">644#in:3</P>
	      </Branch>
	    </Branch>
	  </Line>
	  <Line>
	    <P Name="ZOrder">68</P>
	    <P Name="Src">635#out:1</P>
	    <P Name="Points">[15, 0; 0, 146; -467, 0]</P>
	    <Branch>
	      <P Name="ZOrder">69</P>
	      <P Name="Points">[0, 170; -452, 0; 0, -386]</P>
	      <P Name="Dst">642#in:2</P>
	    </Branch>
	    <Branch>
	      <P Name="ZOrder">70</P>
	      <P Name="Points">[0, -276; 603, 0]</P>
	      <Branch>
		<P Name="ZOrder">71</P>
		<P Name="Points">[109, 0]</P>
		<Branch>
		  <P Name="ZOrder">72</P>
		  <P Name="Dst">647#in:1</P>
		</Branch>
		<Branch>
		  <P Name="ZOrder">73</P>
		  <P Name="Points">[0, 47; 522, 0; 0, 248; -341, 0; 0, 115]</P>
		  <P Name="Dst">644#in:2</P>
		</Branch>
	      </Branch>
	      <Branch>
		<P Name="ZOrder">74</P>
		<P Name="Points">[0, 80]</P>
		<P Name="Dst">649#in:1</P>
	      </Branch>
	    </Branch>
	  </Line>
	  <Line>
	    <P Name="ZOrder">75</P>
	    <P Name="Src">642#out:6</P>
	    <P Name="Points">[7, 0; 0, 184; -56, 0; 0, 76]</P>
	    <P Name="Dst">639#in:1</P>
	  </Line>
	  <Line>
	    <P Name="ZOrder">76</P>
	    <P Name="Src">624#out:1</P>
	    <P Name="Points">[53, 0; 0, -10]</P>
	    <P Name="Dst">642#in:10</P>
	  </Line>
	  <Line>
	    <P Name="ZOrder">77</P>
	    <P Name="Src">623#out:1</P>
	    <P Name="Points">[18, 0; 0, 10]</P>
	    <P Name="Dst">642#in:9</P>
	  </Line>
	  <Line>
	    <P Name="ZOrder">78</P>
	    <P Name="Src">621#out:1</P>
	    <P Name="Points">[0, 34; -109, 0]</P>
	    <Branch>
	      <P Name="ZOrder">79</P>
	      <P Name="Points">[0, -10; 1305, 0; 0, 36]</P>
	      <P Name="Dst">654#in:1</P>
	    </Branch>
	    <Branch>
	      <P Name="ZOrder">80</P>
	      <P Name="Points">[0, 256]</P>
	      <P Name="Dst">642#in:7</P>
	    </Branch>
	  </Line>
	  <Line>
	    <P Name="ZOrder">81</P>
	    <P Name="Src">622#out:1</P>
	    <P Name="Points">[80, 0]</P>
	    <P Name="Dst">642#in:8</P>
	  </Line>
	  <Line>
	    <P Name="ZOrder">82</P>
	    <P Name="Src">631#out:1</P>
	    <P Name="Points">[83, 0; 0, -230]</P>
	    <P Name="Dst">642#in:15</P>
	  </Line>
	  <Line>
	    <P Name="ZOrder">84</P>
	    <P Name="Src">629#out:1</P>
	    <P Name="Points">[31, 0; 0, -115]</P>
	    <P Name="Dst">642#in:14</P>
	  </Line>
	  <Line>
	    <P Name="ZOrder">85</P>
	    <P Name="Src">628#out:1</P>
	    <P Name="Points">[35, 0; 0, -85]</P>
	    <P Name="Dst">642#in:13</P>
	  </Line>
	  <Line>
	    <P Name="ZOrder">86</P>
	    <P Name="Src">627#out:1</P>
	    <P Name="Points">[22, 0; 0, -80]</P>
	    <P Name="Dst">642#in:12</P>
	  </Line>
	  <Line>
	    <P Name="ZOrder">88</P>
	    <P Name="Src">626#out:1</P>
	    <P Name="Points">[39, 0; 0, -65]</P>
	    <P Name="Dst">642#in:11</P>
	  </Line>
	</System>
      </Block>
      <Block BlockType="SubSystem" Name="Subsystem5" SID="671">
	<P Name="Ports">[13, 2]</P>
	<P Name="Position">[1270, 200, 1480, 550]</P>
	<P Name="ZOrder">61</P>
	<P Name="RequestExecContextInheritance">off</P>
	<System>
	  <P Name="Location">[1856, 78, 3792, 1134]</P>
	  <P Name="Open">off</P>
	  <P Name="ModelBrowserWidth">200</P>
	  <P Name="TiledPaperMargins">[1.270000, 1.270000, 1.270000, 1.270000]</P>
	  <P Name="TiledPageScale">1</P>
	  <P Name="ZoomFactor">100</P>
	  <Block BlockType="Inport" Name="In1" SID="672">
	    <P Name="Position">[135, 20, 165, 35]</P>
	    <P Name="ZOrder">12</P>
	    <P Name="BlockRotation">270</P>
	    <P Name="BlockMirror">on</P>
	    <P Name="IconDisplay">Port number</P>
	  </Block>
	  <Block BlockType="Inport" Name="m11" SID="673">
	    <P Name="Position">[125, 328, 155, 342]</P>
	    <P Name="ZOrder">13</P>
	    <P Name="Port">2</P>
	    <P Name="IconDisplay">Port number</P>
	  </Block>
	  <Block BlockType="Inport" Name="m22" SID="674">
	    <P Name="Position">[115, 363, 145, 377]</P>
	    <P Name="ZOrder">14</P>
	    <P Name="Port">3</P>
	    <P Name="IconDisplay">Port number</P>
	  </Block>
	  <Block BlockType="Inport" Name="m23" SID="675">
	    <P Name="Position">[80, 408, 110, 422]</P>
	    <P Name="ZOrder">15</P>
	    <P Name="Port">4</P>
	    <P Name="IconDisplay">Port number</P>
	  </Block>
	  <Block BlockType="Inport" Name="m32" SID="676">
	    <P Name="Position">[115, 448, 145, 462]</P>
	    <P Name="ZOrder">16</P>
	    <P Name="Port">5</P>
	    <P Name="IconDisplay">Port number</P>
	  </Block>
	  <Block BlockType="Inport" Name="m33" SID="677">
	    <P Name="Position">[105, 488, 135, 502]</P>
	    <P Name="ZOrder">17</P>
	    <P Name="Port">6</P>
	    <P Name="IconDisplay">Port number</P>
	  </Block>
	  <Block BlockType="Inport" Name="d11" SID="678">
	    <P Name="Position">[105, 528, 135, 542]</P>
	    <P Name="ZOrder">18</P>
	    <P Name="Port">7</P>
	    <P Name="IconDisplay">Port number</P>
	  </Block>
	  <Block BlockType="Inport" Name="d22" SID="679">
	    <P Name="Position">[115, 558, 145, 572]</P>
	    <P Name="ZOrder">19</P>
	    <P Name="Port">8</P>
	    <P Name="IconDisplay">Port number</P>
	  </Block>
	  <Block BlockType="Inport" Name="d23" SID="680">
	    <P Name="Position">[105, 613, 135, 627]</P>
	    <P Name="ZOrder">20</P>
	    <P Name="Port">9</P>
	    <P Name="IconDisplay">Port number</P>
	  </Block>
	  <Block BlockType="Inport" Name="d32" SID="681">
	    <P Name="Position">[120, 633, 150, 647]</P>
	    <P Name="ZOrder">21</P>
	    <P Name="Port">10</P>
	    <P Name="IconDisplay">Port number</P>
	  </Block>
	  <Block BlockType="Inport" Name="d33" SID="682">
	    <P Name="Position">[105, 753, 135, 767]</P>
	    <P Name="ZOrder">22</P>
	    <P Name="Port">11</P>
	    <P Name="IconDisplay">Port number</P>
	  </Block>
	  <Block BlockType="Inport" Name="x0" SID="683">
	    <P Name="Position">[450, 78, 480, 92]</P>
	    <P Name="ZOrder">23</P>
	    <P Name="Port">12</P>
	    <P Name="IconDisplay">Port number</P>
	  </Block>
	  <Block BlockType="Inport" Name="y0" SID="684">
	    <P Name="Position">[725, 228, 755, 242]</P>
	    <P Name="ZOrder">24</P>
	    <P Name="Port">13</P>
	    <P Name="IconDisplay">Port number</P>
	  </Block>
	  <Block BlockType="Integrator" Name="Integrator" SID="685">
	    <P Name="Ports">[2, 1]</P>
	    <P Name="Position">[865, 182, 895, 213]</P>
	    <P Name="ZOrder">2</P>
	    <P Name="InitialConditionSource">external</P>
	    <P Name="InitialCondition">2</P>
	  </Block>
	  <Block BlockType="Integrator" Name="Integrator1" SID="686">
	    <P Name="Ports">[2, 1]</P>
	    <P Name="Position">[900, 257, 930, 288]</P>
	    <P Name="ZOrder">3</P>
	    <P Name="InitialConditionSource">external</P>
	  </Block>
	  <Block BlockType="Integrator" Name="Integrator2" SID="687">
	    <P Name="Ports">[1, 1]</P>
	    <P Name="Position">[950, 435, 980, 465]</P>
	    <P Name="ZOrder">4</P>
	  </Block>
	  <Block BlockType="Integrator" Name="Integrator3" SID="688">
	    <P Name="Ports">[1, 1]</P>
	    <P Name="Position">[650, 345, 680, 375]</P>
	    <P Name="ZOrder">5</P>
	  </Block>
	  <Block BlockType="Integrator" Name="Integrator4" SID="689">
	    <P Name="Ports">[1, 1]</P>
	    <P Name="Position">[780, 575, 810, 605]</P>
	    <P Name="ZOrder">10</P>
	  </Block>
	  <Block BlockType="Integrator" Name="Integrator5" SID="690">
	    <P Name="Ports">[1, 1]</P>
	    <P Name="Position">[430, 620, 460, 650]</P>
	    <P Name="ZOrder">11</P>
	  </Block>
	  <Block BlockType="Integrator" Name="Integrator6" SID="691">
	    <P Name="Ports">[1, 1]</P>
	    <P Name="Position">[1375, 260, 1405, 290]</P>
	    <P Name="ZOrder">50</P>
	  </Block>
	  <Block BlockType="Integrator" Name="Integrator7" SID="692">
	    <P Name="Ports">[1, 1]</P>
	    <P Name="Position">[1535, 715, 1565, 745]</P>
	    <P Name="ZOrder">53</P>
	  </Block>
	  <Block BlockType="SubSystem" Name="MATLAB Function" SID="693">
	    <P Name="Ports">[17, 10]</P>
	    <P Name="Position">[255, 176, 460, 544]</P>
	    <P Name="ZOrder">1</P>
	    <P Name="LibraryVersion">1.32</P>
	    <P Name="ErrorFcn">Stateflow.Translate.translate</P>
	    <P Name="PermitHierarchicalResolution">ExplicitOnly</P>
	    <P Name="TreatAsAtomicUnit">on</P>
	    <P Name="RequestExecContextInheritance">off</P>
	    <P Name="SFBlockType">MATLAB Function</P>
	    <System>
	      <P Name="Location">[219, 337, 814, 775]</P>
	      <P Name="Open">off</P>
	      <P Name="ModelBrowserWidth">200</P>
	      <P Name="TiledPaperMargins">[1.270000, 1.270000, 1.270000, 1.270000]</P>
	      <P Name="TiledPageScale">1</P>
	      <P Name="ZoomFactor">100</P>
	      <P Name="SIDHighWatermark">45</P>
	      <Block BlockType="Inport" Name="x" SID="693::1">
		<P Name="Position">[20, 101, 40, 119]</P>
		<P Name="ZOrder">-1</P>
		<P Name="IconDisplay">Port number</P>
	      </Block>
	      <Block BlockType="Inport" Name="y" SID="693::21">
		<P Name="Position">[20, 136, 40, 154]</P>
		<P Name="ZOrder">7</P>
		<P Name="Port">2</P>
		<P Name="IconDisplay">Port number</P>
	      </Block>
	      <Block BlockType="Inport" Name="psi" SID="693::22">
		<P Name="Position">[20, 171, 40, 189]</P>
		<P Name="ZOrder">8</P>
		<P Name="Port">3</P>
		<P Name="IconDisplay">Port number</P>
	      </Block>
	      <Block BlockType="Inport" Name="u" SID="693::23">
		<P Name="Position">[20, 206, 40, 224]</P>
		<P Name="ZOrder">9</P>
		<P Name="Port">4</P>
		<P Name="IconDisplay">Port number</P>
	      </Block>
	      <Block BlockType="Inport" Name="r" SID="693::28">
		<P Name="Position">[20, 246, 40, 264]</P>
		<P Name="ZOrder">14</P>
		<P Name="Port">5</P>
		<P Name="IconDisplay">Port number</P>
	      </Block>
	      <Block BlockType="Inport" Name="v" SID="693::29">
		<P Name="Position">[20, 281, 40, 299]</P>
		<P Name="ZOrder">15</P>
		<P Name="Port">6</P>
		<P Name="IconDisplay">Port number</P>
	      </Block>
	      <Block BlockType="Inport" Name="t" SID="693::27">
		<P Name="Position">[20, 316, 40, 334]</P>
		<P Name="ZOrder">13</P>
		<P Name="Port">7</P>
		<P Name="IconDisplay">Port number</P>
	      </Block>
	      <Block BlockType="Inport" Name="m11" SID="693::32">
		<P Name="Position">[20, 351, 40, 369]</P>
		<P Name="ZOrder">18</P>
		<P Name="Port">8</P>
		<P Name="IconDisplay">Port number</P>
	      </Block>
	      <Block BlockType="Inport" Name="m22" SID="693::33">
		<P Name="Position">[20, 386, 40, 404]</P>
		<P Name="ZOrder">19</P>
		<P Name="Port">9</P>
		<P Name="IconDisplay">Port number</P>
	      </Block>
	      <Block BlockType="Inport" Name="m23" SID="693::34">
		<P Name="Position">[20, 426, 40, 444]</P>
		<P Name="ZOrder">20</P>
		<P Name="Port">10</P>
		<P Name="IconDisplay">Port number</P>
	      </Block>
	      <Block BlockType="Inport" Name="m32" SID="693::35">
		<P Name="Position">[20, 461, 40, 479]</P>
		<P Name="ZOrder">21</P>
		<P Name="Port">11</P>
		<P Name="IconDisplay">Port number</P>
	      </Block>
	      <Block BlockType="Inport" Name="m33" SID="693::36">
		<P Name="Position">[20, 496, 40, 514]</P>
		<P Name="ZOrder">22</P>
		<P Name="Port">12</P>
		<P Name="IconDisplay">Port number</P>
	      </Block>
	      <Block BlockType="Inport" Name="d11" SID="693::37">
		<P Name="Position">[20, 531, 40, 549]</P>
		<P Name="ZOrder">23</P>
		<P Name="Port">13</P>
		<P Name="IconDisplay">Port number</P>
	      </Block>
	      <Block BlockType="Inport" Name="d22" SID="693::38">
		<P Name="Position">[20, 566, 40, 584]</P>
		<P Name="ZOrder">24</P>
		<P Name="Port">14</P>
		<P Name="IconDisplay">Port number</P>
	      </Block>
	      <Block BlockType="Inport" Name="d23" SID="693::39">
		<P Name="Position">[20, 606, 40, 624]</P>
		<P Name="ZOrder">25</P>
		<P Name="Port">15</P>
		<P Name="IconDisplay">Port number</P>
	      </Block>
	      <Block BlockType="Inport" Name="d32" SID="693::40">
		<P Name="Position">[20, 641, 40, 659]</P>
		<P Name="ZOrder">26</P>
		<P Name="Port">16</P>
		<P Name="IconDisplay">Port number</P>
	      </Block>
	      <Block BlockType="Inport" Name="d33" SID="693::41">
		<P Name="Position">[20, 676, 40, 694]</P>
		<P Name="ZOrder">27</P>
		<P Name="Port">17</P>
		<P Name="IconDisplay">Port number</P>
	      </Block>
	      <Block BlockType="Demux" Name=" Demux " SID="693::19">
		<P Name="Ports">[1, 1]</P>
		<P Name="Position">[270, 495, 320, 535]</P>
		<P Name="ZOrder">5</P>
		<P Name="Outputs">1</P>
	      </Block>
	      <Block BlockType="S-Function" Name=" SFunction " SID="693::18">
		<P Name="Tag">Stateflow S-Function shipmodel 1</P>
		<P Name="Ports">[17, 11]</P>
		<P Name="Position">[180, 110, 230, 470]</P>
		<P Name="ZOrder">4</P>
		<P Name="FunctionName">sf_sfun</P>
		<P Name="PortCounts">[17 11]</P>
		<P Name="EnableBusSupport">on</P>
		<Port>
		  <P Name="PortNumber">2</P>
		  <P Name="Name">dx</P>
		  <P Name="RTWStorageClass">Auto</P>
		  <P Name="DataLoggingNameMode">SignalName</P>
		</Port>
		<Port>
		  <P Name="PortNumber">3</P>
		  <P Name="Name">dy</P>
		  <P Name="RTWStorageClass">Auto</P>
		  <P Name="DataLoggingNameMode">SignalName</P>
		</Port>
		<Port>
		  <P Name="PortNumber">4</P>
		  <P Name="Name">dpsi</P>
		  <P Name="RTWStorageClass">Auto</P>
		  <P Name="DataLoggingNameMode">SignalName</P>
		</Port>
		<Port>
		  <P Name="PortNumber">5</P>
		  <P Name="Name">du</P>
		  <P Name="RTWStorageClass">Auto</P>
		  <P Name="DataLoggingNameMode">SignalName</P>
		</Port>
		<Port>
		  <P Name="PortNumber">6</P>
		  <P Name="Name">dv</P>
		  <P Name="RTWStorageClass">Auto</P>
		  <P Name="DataLoggingNameMode">SignalName</P>
		</Port>
		<Port>
		  <P Name="PortNumber">7</P>
		  <P Name="Name">dr</P>
		  <P Name="RTWStorageClass">Auto</P>
		  <P Name="DataLoggingNameMode">SignalName</P>
		</Port>
		<Port>
		  <P Name="PortNumber">8</P>
		  <P Name="Name">tauu</P>
		  <P Name="RTWStorageClass">Auto</P>
		  <P Name="DataLoggingNameMode">SignalName</P>
		</Port>
		<Port>
		  <P Name="PortNumber">9</P>
		  <P Name="Name">taur</P>
		  <P Name="RTWStorageClass">Auto</P>
		  <P Name="DataLoggingNameMode">SignalName</P>
		</Port>
		<Port>
		  <P Name="PortNumber">10</P>
		  <P Name="Name">theta2</P>
		  <P Name="RTWStorageClass">Auto</P>
		  <P Name="DataLoggingNameMode">SignalName</P>
		</Port>
		<Port>
		  <P Name="PortNumber">11</P>
		  <P Name="Name">theta5</P>
		  <P Name="RTWStorageClass">Auto</P>
		  <P Name="DataLoggingNameMode">SignalName</P>
		</Port>
	      </Block>
	      <Block BlockType="Terminator" Name=" Terminator " SID="693::20">
		<P Name="Position">[460, 506, 480, 524]</P>
		<P Name="ZOrder">6</P>
	      </Block>
	      <Block BlockType="Outport" Name="dx" SID="693::5">
		<P Name="Position">[460, 101, 480, 119]</P>
		<P Name="ZOrder">-5</P>
		<P Name="IconDisplay">Port number</P>
	      </Block>
	      <Block BlockType="Outport" Name="dy" SID="693::24">
		<P Name="Position">[460, 136, 480, 154]</P>
		<P Name="ZOrder">10</P>
		<P Name="Port">2</P>
		<P Name="IconDisplay">Port number</P>
	      </Block>
	      <Block BlockType="Outport" Name="dpsi" SID="693::25">
		<P Name="Position">[460, 171, 480, 189]</P>
		<P Name="ZOrder">11</P>
		<P Name="Port">3</P>
		<P Name="IconDisplay">Port number</P>
	      </Block>
	      <Block BlockType="Outport" Name="du" SID="693::26">
		<P Name="Position">[460, 206, 480, 224]</P>
		<P Name="ZOrder">12</P>
		<P Name="Port">4</P>
		<P Name="IconDisplay">Port number</P>
	      </Block>
	      <Block BlockType="Outport" Name="dv" SID="693::30">
		<P Name="Position">[460, 246, 480, 264]</P>
		<P Name="ZOrder">16</P>
		<P Name="Port">5</P>
		<P Name="IconDisplay">Port number</P>
	      </Block>
	      <Block BlockType="Outport" Name="dr" SID="693::31">
		<P Name="Position">[460, 281, 480, 299]</P>
		<P Name="ZOrder">17</P>
		<P Name="Port">6</P>
		<P Name="IconDisplay">Port number</P>
	      </Block>
	      <Block BlockType="Outport" Name="tauu" SID="693::42">
		<P Name="Position">[460, 316, 480, 334]</P>
		<P Name="ZOrder">28</P>
		<P Name="Port">7</P>
		<P Name="IconDisplay">Port number</P>
	      </Block>
	      <Block BlockType="Outport" Name="taur" SID="693::43">
		<P Name="Position">[460, 351, 480, 369]</P>
		<P Name="ZOrder">29</P>
		<P Name="Port">8</P>
		<P Name="IconDisplay">Port number</P>
	      </Block>
	      <Block BlockType="Outport" Name="theta2" SID="693::44">
		<P Name="Position">[460, 386, 480, 404]</P>
		<P Name="ZOrder">30</P>
		<P Name="Port">9</P>
		<P Name="IconDisplay">Port number</P>
	      </Block>
	      <Block BlockType="Outport" Name="theta5" SID="693::45">
		<P Name="Position">[460, 426, 480, 444]</P>
		<P Name="ZOrder">31</P>
		<P Name="Port">10</P>
		<P Name="IconDisplay">Port number</P>
	      </Block>
	      <Line>
		<P Name="ZOrder">1</P>
		<P Name="Src">693::18#out:1</P>
		<P Name="Dst">693::19#in:1</P>
	      </Line>
	      <Line>
		<P Name="ZOrder">2</P>
		<P Name="Src">693::19#out:1</P>
		<P Name="Dst">693::20#in:1</P>
	      </Line>
	      <Line>
		<P Name="Name">theta5</P>
		<P Name="ZOrder">3</P>
		<P Name="Labels">[0, 0]</P>
		<P Name="Src">693::18#out:11</P>
		<P Name="Dst">693::45#in:1</P>
	      </Line>
	      <Line>
		<P Name="Name">theta2</P>
		<P Name="ZOrder">4</P>
		<P Name="Labels">[0, 0]</P>
		<P Name="Src">693::18#out:10</P>
		<P Name="Dst">693::44#in:1</P>
	      </Line>
	      <Line>
		<P Name="Name">taur</P>
		<P Name="ZOrder">5</P>
		<P Name="Labels">[0, 0]</P>
		<P Name="Src">693::18#out:9</P>
		<P Name="Dst">693::43#in:1</P>
	      </Line>
	      <Line>
		<P Name="Name">tauu</P>
		<P Name="ZOrder">6</P>
		<P Name="Labels">[0, 0]</P>
		<P Name="Src">693::18#out:8</P>
		<P Name="Dst">693::42#in:1</P>
	      </Line>
	      <Line>
		<P Name="Name">dr</P>
		<P Name="ZOrder">7</P>
		<P Name="Labels">[0, 0]</P>
		<P Name="Src">693::18#out:7</P>
		<P Name="Dst">693::31#in:1</P>
	      </Line>
	      <Line>
		<P Name="Name">dv</P>
		<P Name="ZOrder">8</P>
		<P Name="Labels">[0, 0]</P>
		<P Name="Src">693::18#out:6</P>
		<P Name="Dst">693::30#in:1</P>
	      </Line>
	      <Line>
		<P Name="Name">du</P>
		<P Name="ZOrder">9</P>
		<P Name="Labels">[0, 0]</P>
		<P Name="Src">693::18#out:5</P>
		<P Name="Dst">693::26#in:1</P>
	      </Line>
	      <Line>
		<P Name="Name">dpsi</P>
		<P Name="ZOrder">10</P>
		<P Name="Labels">[0, 0]</P>
		<P Name="Src">693::18#out:4</P>
		<P Name="Dst">693::25#in:1</P>
	      </Line>
	      <Line>
		<P Name="Name">dy</P>
		<P Name="ZOrder">11</P>
		<P Name="Labels">[0, 0]</P>
		<P Name="Src">693::18#out:3</P>
		<P Name="Dst">693::24#in:1</P>
	      </Line>
	      <Line>
		<P Name="Name">dx</P>
		<P Name="ZOrder">12</P>
		<P Name="Labels">[0, 0]</P>
		<P Name="Src">693::18#out:2</P>
		<P Name="Dst">693::5#in:1</P>
	      </Line>
	      <Line>
		<P Name="ZOrder">13</P>
		<P Name="Src">693::41#out:1</P>
		<P Name="Dst">693::18#in:17</P>
	      </Line>
	      <Line>
		<P Name="ZOrder">14</P>
		<P Name="Src">693::40#out:1</P>
		<P Name="Dst">693::18#in:16</P>
	      </Line>
	      <Line>
		<P Name="ZOrder">15</P>
		<P Name="Src">693::39#out:1</P>
		<P Name="Dst">693::18#in:15</P>
	      </Line>
	      <Line>
		<P Name="ZOrder">16</P>
		<P Name="Src">693::38#out:1</P>
		<P Name="Dst">693::18#in:14</P>
	      </Line>
	      <Line>
		<P Name="ZOrder">17</P>
		<P Name="Src">693::37#out:1</P>
		<P Name="Dst">693::18#in:13</P>
	      </Line>
	      <Line>
		<P Name="ZOrder">18</P>
		<P Name="Src">693::36#out:1</P>
		<P Name="Dst">693::18#in:12</P>
	      </Line>
	      <Line>
		<P Name="ZOrder">19</P>
		<P Name="Src">693::35#out:1</P>
		<P Name="Dst">693::18#in:11</P>
	      </Line>
	      <Line>
		<P Name="ZOrder">20</P>
		<P Name="Src">693::34#out:1</P>
		<P Name="Dst">693::18#in:10</P>
	      </Line>
	      <Line>
		<P Name="ZOrder">21</P>
		<P Name="Src">693::33#out:1</P>
		<P Name="Dst">693::18#in:9</P>
	      </Line>
	      <Line>
		<P Name="ZOrder">22</P>
		<P Name="Src">693::32#out:1</P>
		<P Name="Dst">693::18#in:8</P>
	      </Line>
	      <Line>
		<P Name="ZOrder">23</P>
		<P Name="Src">693::27#out:1</P>
		<P Name="Dst">693::18#in:7</P>
	      </Line>
	      <Line>
		<P Name="ZOrder">24</P>
		<P Name="Src">693::29#out:1</P>
		<P Name="Dst">693::18#in:6</P>
	      </Line>
	      <Line>
		<P Name="ZOrder">25</P>
		<P Name="Src">693::28#out:1</P>
		<P Name="Dst">693::18#in:5</P>
	      </Line>
	      <Line>
		<P Name="ZOrder">26</P>
		<P Name="Src">693::23#out:1</P>
		<P Name="Dst">693::18#in:4</P>
	      </Line>
	      <Line>
		<P Name="ZOrder">27</P>
		<P Name="Src">693::22#out:1</P>
		<P Name="Dst">693::18#in:3</P>
	      </Line>
	      <Line>
		<P Name="ZOrder">28</P>
		<P Name="Src">693::21#out:1</P>
		<P Name="Dst">693::18#in:2</P>
	      </Line>
	      <Line>
		<P Name="ZOrder">29</P>
		<P Name="Src">693::1#out:1</P>
		<P Name="Dst">693::18#in:1</P>
	      </Line>
	    </System>
	  </Block>
	  <Block BlockType="SubSystem" Name="MATLAB Function1" SID="694">
	    <P Name="Ports">[2, 1]</P>
	    <P Name="Position">[1215, 214, 1285, 261]</P>
	    <P Name="ZOrder">49</P>
	    <P Name="LibraryVersion">1.32</P>
	    <P Name="ErrorFcn">Stateflow.Translate.translate</P>
	    <P Name="PermitHierarchicalResolution">ExplicitOnly</P>
	    <P Name="TreatAsAtomicUnit">on</P>
	    <P Name="RequestExecContextInheritance">off</P>
	    <P Name="SFBlockType">MATLAB Function</P>
	    <System>
	      <P Name="Location">[219, 337, 814, 775]</P>
	      <P Name="Open">off</P>
	      <P Name="ModelBrowserWidth">200</P>
	      <P Name="TiledPaperMargins">[1.270000, 1.270000, 1.270000, 1.270000]</P>
	      <P Name="TiledPageScale">1</P>
	      <P Name="ZoomFactor">100</P>
	      <P Name="SIDHighWatermark">21</P>
	      <Block BlockType="Inport" Name="tu" SID="694::1">
		<P Name="Position">[20, 101, 40, 119]</P>
		<P Name="ZOrder">-1</P>
		<P Name="IconDisplay">Port number</P>
	      </Block>
	      <Block BlockType="Inport" Name="tr" SID="694::21">
		<P Name="Position">[20, 136, 40, 154]</P>
		<P Name="ZOrder">7</P>
		<P Name="Port">2</P>
		<P Name="IconDisplay">Port number</P>
	      </Block>
	      <Block BlockType="Demux" Name=" Demux " SID="694::19">
		<P Name="Ports">[1, 1]</P>
		<P Name="Position">[270, 230, 320, 270]</P>
		<P Name="ZOrder">5</P>
		<P Name="Outputs">1</P>
	      </Block>
	      <Block BlockType="S-Function" Name=" SFunction " SID="694::18">
		<P Name="Tag">Stateflow S-Function shipmodel 5</P>
		<P Name="Ports">[2, 2]</P>
		<P Name="Position">[180, 100, 230, 160]</P>
		<P Name="ZOrder">4</P>
		<P Name="FunctionName">sf_sfun</P>
		<P Name="PortCounts">[2 2]</P>
		<P Name="EnableBusSupport">on</P>
		<Port>
		  <P Name="PortNumber">2</P>
		  <P Name="Name">s</P>
		  <P Name="RTWStorageClass">Auto</P>
		  <P Name="DataLoggingNameMode">SignalName</P>
		</Port>
	      </Block>
	      <Block BlockType="Terminator" Name=" Terminator " SID="694::20">
		<P Name="Position">[460, 241, 480, 259]</P>
		<P Name="ZOrder">6</P>
	      </Block>
	      <Block BlockType="Outport" Name="s" SID="694::5">
		<P Name="Position">[460, 101, 480, 119]</P>
		<P Name="ZOrder">-5</P>
		<P Name="IconDisplay">Port number</P>
	      </Block>
	      <Line>
		<P Name="ZOrder">1</P>
		<P Name="Src">694::18#out:1</P>
		<P Name="Dst">694::19#in:1</P>
	      </Line>
	      <Line>
		<P Name="ZOrder">2</P>
		<P Name="Src">694::19#out:1</P>
		<P Name="Dst">694::20#in:1</P>
	      </Line>
	      <Line>
		<P Name="Name">s</P>
		<P Name="ZOrder">3</P>
		<P Name="Labels">[0, 0]</P>
		<P Name="Src">694::18#out:2</P>
		<P Name="Dst">694::5#in:1</P>
	      </Line>
	      <Line>
		<P Name="ZOrder">4</P>
		<P Name="Src">694::21#out:1</P>
		<P Name="Dst">694::18#in:2</P>
	      </Line>
	      <Line>
		<P Name="ZOrder">5</P>
		<P Name="Src">694::1#out:1</P>
		<P Name="Dst">694::18#in:1</P>
	      </Line>
	    </System>
	  </Block>
	  <Block BlockType="SubSystem" Name="MATLAB Function2" SID="695">
	    <P Name="Ports">[6, 2]</P>
	    <P Name="Position">[1190, 423, 1295, 537]</P>
	    <P Name="ZOrder">52</P>
	    <P Name="LibraryVersion">1.32</P>
	    <P Name="ErrorFcn">Stateflow.Translate.translate</P>
	    <P Name="PermitHierarchicalResolution">ExplicitOnly</P>
	    <P Name="TreatAsAtomicUnit">on</P>
	    <P Name="RequestExecContextInheritance">off</P>
	    <P Name="SFBlockType">MATLAB Function</P>
	    <System>
	      <P Name="Location">[219, 337, 814, 775]</P>
	      <P Name="Open">off</P>
	      <P Name="ModelBrowserWidth">200</P>
	      <P Name="TiledPaperMargins">[1.270000, 1.270000, 1.270000, 1.270000]</P>
	      <P Name="TiledPageScale">1</P>
	      <P Name="ZoomFactor">100</P>
	      <P Name="SIDHighWatermark">26</P>
	      <Block BlockType="Inport" Name="x" SID="695::1">
		<P Name="Position">[20, 101, 40, 119]</P>
		<P Name="ZOrder">-1</P>
		<P Name="IconDisplay">Port number</P>
	      </Block>
	      <Block BlockType="Inport" Name="y" SID="695::21">
		<P Name="Position">[20, 136, 40, 154]</P>
		<P Name="ZOrder">7</P>
		<P Name="Port">2</P>
		<P Name="IconDisplay">Port number</P>
	      </Block>
	      <Block BlockType="Inport" Name="psi" SID="695::22">
		<P Name="Position">[20, 171, 40, 189]</P>
		<P Name="ZOrder">8</P>
		<P Name="Port">3</P>
		<P Name="IconDisplay">Port number</P>
	      </Block>
	      <Block BlockType="Inport" Name="u" SID="695::23">
		<P Name="Position">[20, 206, 40, 224]</P>
		<P Name="ZOrder">9</P>
		<P Name="Port">4</P>
		<P Name="IconDisplay">Port number</P>
	      </Block>
	      <Block BlockType="Inport" Name="v" SID="695::24">
		<P Name="Position">[20, 246, 40, 264]</P>
		<P Name="ZOrder">10</P>
		<P Name="Port">5</P>
		<P Name="IconDisplay">Port number</P>
	      </Block>
	      <Block BlockType="Inport" Name="r" SID="695::25">
		<P Name="Position">[20, 281, 40, 299]</P>
		<P Name="ZOrder">11</P>
		<P Name="Port">6</P>
		<P Name="IconDisplay">Port number</P>
	      </Block>
	      <Block BlockType="Demux" Name=" Demux " SID="695::19">
		<P Name="Ports">[1, 1]</P>
		<P Name="Position">[270, 230, 320, 270]</P>
		<P Name="ZOrder">5</P>
		<P Name="Outputs">1</P>
	      </Block>
	      <Block BlockType="S-Function" Name=" SFunction " SID="695::18">
		<P Name="Tag">Stateflow S-Function shipmodel 7</P>
		<P Name="Ports">[6, 3]</P>
		<P Name="Position">[180, 107, 230, 248]</P>
		<P Name="ZOrder">4</P>
		<P Name="FunctionName">sf_sfun</P>
		<P Name="PortCounts">[6 3]</P>
		<P Name="EnableBusSupport">on</P>
		<Port>
		  <P Name="PortNumber">2</P>
		  <P Name="Name">s1</P>
		  <P Name="RTWStorageClass">Auto</P>
		  <P Name="DataLoggingNameMode">SignalName</P>
		</Port>
		<Port>
		  <P Name="PortNumber">3</P>
		  <P Name="Name">s2</P>
		  <P Name="RTWStorageClass">Auto</P>
		  <P Name="DataLoggingNameMode">SignalName</P>
		</Port>
	      </Block>
	      <Block BlockType="Terminator" Name=" Terminator " SID="695::20">
		<P Name="Position">[460, 241, 480, 259]</P>
		<P Name="ZOrder">6</P>
	      </Block>
	      <Block BlockType="Outport" Name="s1" SID="695::5">
		<P Name="Position">[460, 101, 480, 119]</P>
		<P Name="ZOrder">-5</P>
		<P Name="IconDisplay">Port number</P>
	      </Block>
	      <Block BlockType="Outport" Name="s2" SID="695::26">
		<P Name="Position">[460, 136, 480, 154]</P>
		<P Name="ZOrder">12</P>
		<P Name="Port">2</P>
		<P Name="IconDisplay">Port number</P>
	      </Block>
	      <Line>
		<P Name="ZOrder">1</P>
		<P Name="Src">695::18#out:1</P>
		<P Name="Dst">695::19#in:1</P>
	      </Line>
	      <Line>
		<P Name="ZOrder">2</P>
		<P Name="Src">695::19#out:1</P>
		<P Name="Dst">695::20#in:1</P>
	      </Line>
	      <Line>
		<P Name="Name">s2</P>
		<P Name="ZOrder">3</P>
		<P Name="Labels">[0, 0]</P>
		<P Name="Src">695::18#out:3</P>
		<P Name="Dst">695::26#in:1</P>
	      </Line>
	      <Line>
		<P Name="Name">s1</P>
		<P Name="ZOrder">4</P>
		<P Name="Labels">[0, 0]</P>
		<P Name="Src">695::18#out:2</P>
		<P Name="Dst">695::5#in:1</P>
	      </Line>
	      <Line>
		<P Name="ZOrder">5</P>
		<P Name="Src">695::25#out:1</P>
		<P Name="Dst">695::18#in:6</P>
	      </Line>
	      <Line>
		<P Name="ZOrder">6</P>
		<P Name="Src">695::24#out:1</P>
		<P Name="Dst">695::18#in:5</P>
	      </Line>
	      <Line>
		<P Name="ZOrder">7</P>
		<P Name="Src">695::23#out:1</P>
		<P Name="Dst">695::18#in:4</P>
	      </Line>
	      <Line>
		<P Name="ZOrder">8</P>
		<P Name="Src">695::22#out:1</P>
		<P Name="Dst">695::18#in:3</P>
	      </Line>
	      <Line>
		<P Name="ZOrder">9</P>
		<P Name="Src">695::21#out:1</P>
		<P Name="Dst">695::18#in:2</P>
	      </Line>
	      <Line>
		<P Name="ZOrder">10</P>
		<P Name="Src">695::1#out:1</P>
		<P Name="Dst">695::18#in:1</P>
	      </Line>
	    </System>
	  </Block>
	  <Block BlockType="ToWorkspace" Name="To Workspace1" SID="696">
	    <P Name="Ports">[1]</P>
	    <P Name="Position">[1255, 130, 1315, 160]</P>
	    <P Name="ZOrder">7</P>
	    <P Name="VariableName">y1</P>
	    <P Name="MaxDataPoints">inf</P>
	    <P Name="Save2DSignal">3-D array (concatenate along third dimension)</P>
	    <P Name="FixptAsFi">on</P>
	    <P Name="SampleTime">-1</P>
	  </Block>
	  <Block BlockType="ToWorkspace" Name="To Workspace10" SID="697">
	    <P Name="Ports">[1]</P>
	    <P Name="Position">[560, 580, 620, 610]</P>
	    <P Name="ZOrder">32</P>
	    <P Name="VariableName">theta51</P>
	    <P Name="MaxDataPoints">inf</P>
	    <P Name="Save2DSignal">3-D array (concatenate along third dimension)</P>
	    <P Name="FixptAsFi">on</P>
	    <P Name="SampleTime">-1</P>
	  </Block>
	  <Block BlockType="ToWorkspace" Name="To Workspace11" SID="698">
	    <P Name="Ports">[1]</P>
	    <P Name="Position">[1575, 435, 1635, 465]</P>
	    <P Name="ZOrder">55</P>
	    <P Name="VariableName">E1</P>
	    <P Name="MaxDataPoints">inf</P>
	    <P Name="Save2DSignal">3-D array (concatenate along third dimension)</P>
	    <P Name="FixptAsFi">on</P>
	    <P Name="SampleTime">-1</P>
	  </Block>
	  <Block BlockType="ToWorkspace" Name="To Workspace12" SID="699">
	    <P Name="Ports">[1]</P>
	    <P Name="Position">[1310, 760, 1370, 790]</P>
	    <P Name="ZOrder">56</P>
	    <P Name="VariableName">U1</P>
	    <P Name="MaxDataPoints">inf</P>
	    <P Name="Save2DSignal">3-D array (concatenate along third dimension)</P>
	    <P Name="FixptAsFi">on</P>
	    <P Name="SampleTime">-1</P>
	  </Block>
	  <Block BlockType="ToWorkspace" Name="To Workspace17" SID="700">
	    <P Name="Ports">[1]</P>
	    <P Name="Position">[1505, 215, 1565, 245]</P>
	    <P Name="ZOrder">51</P>
	    <P Name="VariableName">J1</P>
	    <P Name="MaxDataPoints">inf</P>
	    <P Name="Save2DSignal">3-D array (concatenate along third dimension)</P>
	    <P Name="FixptAsFi">on</P>
	    <P Name="SampleTime">-1</P>
	  </Block>
	  <Block BlockType="ToWorkspace" Name="To Workspace18" SID="701">
	    <P Name="Ports">[1]</P>
	    <P Name="Position">[1440, 650, 1500, 680]</P>
	    <P Name="ZOrder">54</P>
	    <P Name="VariableName">Q1</P>
	    <P Name="MaxDataPoints">inf</P>
	    <P Name="Save2DSignal">3-D array (concatenate along third dimension)</P>
	    <P Name="FixptAsFi">on</P>
	    <P Name="SampleTime">-1</P>
	  </Block>
	  <Block BlockType="ToWorkspace" Name="To Workspace2" SID="702">
	    <P Name="Ports">[1]</P>
	    <P Name="Position">[1450, 380, 1510, 410]</P>
	    <P Name="ZOrder">8</P>
	    <P Name="VariableName">x1</P>
	    <P Name="MaxDataPoints">inf</P>
	    <P Name="Save2DSignal">3-D array (concatenate along third dimension)</P>
	    <P Name="FixptAsFi">on</P>
	    <P Name="SampleTime">-1</P>
	  </Block>
	  <Block BlockType="ToWorkspace" Name="To Workspace3" SID="703">
	    <P Name="Ports">[1]</P>
	    <P Name="Position">[1170, 315, 1230, 345]</P>
	    <P Name="ZOrder">25</P>
	    <P Name="VariableName">psi1</P>
	    <P Name="MaxDataPoints">inf</P>
	    <P Name="Save2DSignal">3-D array (concatenate along third dimension)</P>
	    <P Name="FixptAsFi">on</P>
	    <P Name="SampleTime">-1</P>
	  </Block>
	  <Block BlockType="ToWorkspace" Name="To Workspace4" SID="704">
	    <P Name="Ports">[1]</P>
	    <P Name="Position">[870, 535, 930, 565]</P>
	    <P Name="ZOrder">26</P>
	    <P Name="VariableName">tu1</P>
	    <P Name="MaxDataPoints">inf</P>
	    <P Name="Save2DSignal">3-D array (concatenate along third dimension)</P>
	    <P Name="FixptAsFi">on</P>
	    <P Name="SampleTime">-1</P>
	  </Block>
	  <Block BlockType="ToWorkspace" Name="To Workspace5" SID="705">
	    <P Name="Ports">[1]</P>
	    <P Name="Position">[900, 620, 960, 650]</P>
	    <P Name="ZOrder">27</P>
	    <P Name="VariableName">tr1</P>
	    <P Name="MaxDataPoints">inf</P>
	    <P Name="Save2DSignal">3-D array (concatenate along third dimension)</P>
	    <P Name="FixptAsFi">on</P>
	    <P Name="SampleTime">-1</P>
	  </Block>
	  <Block BlockType="ToWorkspace" Name="To Workspace6" SID="706">
	    <P Name="Ports">[1]</P>
	    <P Name="Position">[1170, 565, 1230, 595]</P>
	    <P Name="ZOrder">28</P>
	    <P Name="VariableName">u1</P>
	    <P Name="MaxDataPoints">inf</P>
	    <P Name="Save2DSignal">3-D array (concatenate along third dimension)</P>
	    <P Name="FixptAsFi">on</P>
	    <P Name="SampleTime">-1</P>
	  </Block>
	  <Block BlockType="ToWorkspace" Name="To Workspace7" SID="707">
	    <P Name="Ports">[1]</P>
	    <P Name="Position">[1060, 750, 1120, 780]</P>
	    <P Name="ZOrder">29</P>
	    <P Name="VariableName">v1</P>
	    <P Name="MaxDataPoints">inf</P>
	    <P Name="Save2DSignal">3-D array (concatenate along third dimension)</P>
	    <P Name="FixptAsFi">on</P>
	    <P Name="SampleTime">-1</P>
	  </Block>
	  <Block BlockType="ToWorkspace" Name="To Workspace8" SID="708">
	    <P Name="Ports">[1]</P>
	    <P Name="Position">[585, 630, 645, 660]</P>
	    <P Name="ZOrder">30</P>
	    <P Name="VariableName">r1</P>
	    <P Name="MaxDataPoints">inf</P>
	    <P Name="Save2DSignal">3-D array (concatenate along third dimension)</P>
	    <P Name="FixptAsFi">on</P>
	    <P Name="SampleTime">-1</P>
	  </Block>
	  <Block BlockType="ToWorkspace" Name="To Workspace9" SID="709">
	    <P Name="Ports">[1]</P>
	    <P Name="Position">[590, 495, 650, 525]</P>
	    <P Name="ZOrder">31</P>
	    <P Name="VariableName">theta21</P>
	    <P Name="MaxDataPoints">inf</P>
	    <P Name="Save2DSignal">3-D array (concatenate along third dimension)</P>
	    <P Name="FixptAsFi">on</P>
	    <P Name="SampleTime">-1</P>
	  </Block>
	  <Block BlockType="Outport" Name="u1" SID="710">
	    <P Name="Position">[1675, 328, 1705, 342]</P>
	    <P Name="ZOrder">36</P>
	    <P Name="IconDisplay">Port number</P>
	  </Block>
	  <Block BlockType="Outport" Name="r1" SID="711">
	    <P Name="Position">[1675, 278, 1705, 292]</P>
	    <P Name="ZOrder">37</P>
	    <P Name="Port">2</P>
	    <P Name="IconDisplay">Port number</P>
	  </Block>
	  <Line>
	    <P Name="ZOrder">1</P>
	    <P Name="Src">695#out:2</P>
	    <P Name="Points">[3, 0; 0, 265]</P>
	    <P Name="Dst">699#in:1</P>
	  </Line>
	  <Line>
	    <P Name="ZOrder">2</P>
	    <P Name="Src">692#out:1</P>
	    <P Name="Points">[15, 0; 0, 42; -163, 0; 0, -107]</P>
	    <P Name="Dst">701#in:1</P>
	  </Line>
	  <Line>
	    <P Name="ZOrder">3</P>
	    <P Name="Src">695#out:1</P>
	    <P Name="Points">[148, 0; 0, 45; 67, 0]</P>
	    <Branch>
	      <P Name="ZOrder">4</P>
	      <P Name="Points">[0, -50]</P>
	      <P Name="Dst">698#in:1</P>
	    </Branch>
	    <Branch>
	      <P Name="ZOrder">5</P>
	      <P Name="Points">[0, 10; 34, 0; 0, 83; -20, 0; 0, 137]</P>
	      <P Name="Dst">692#in:1</P>
	    </Branch>
	  </Line>
	  <Line>
	    <P Name="ZOrder">6</P>
	    <P Name="Src">691#out:1</P>
	    <P Name="Points">[43, 0; 0, -45]</P>
	    <P Name="Dst">700#in:1</P>
	  </Line>
	  <Line>
	    <P Name="ZOrder">7</P>
	    <P Name="Src">694#out:1</P>
	    <P Name="Points">[43, 0; 0, 35]</P>
	    <P Name="Dst">691#in:1</P>
	  </Line>
	  <Line>
	    <P Name="ZOrder">8</P>
	    <P Name="Src">693#out:8</P>
	    <P Name="Points">[0, 13; 384, 0]</P>
	    <Branch>
	      <P Name="ZOrder">9</P>
	      <P Name="Points">[0, 172]</P>
	      <P Name="Dst">705#in:1</P>
	    </Branch>
	    <Branch>
	      <P Name="ZOrder">10</P>
	      <P Name="Points">[0, -160; 351, 0]</P>
	      <P Name="Dst">694#in:2</P>
	    </Branch>
	  </Line>
	  <Line>
	    <P Name="ZOrder">11</P>
	    <P Name="Src">693#out:7</P>
	    <P Name="Points">[320, 0; 0, 135; 25, 0]</P>
	    <Branch>
	      <P Name="ZOrder">12</P>
	      <P Name="Dst">704#in:1</P>
	    </Branch>
	    <Branch>
	      <P Name="ZOrder">13</P>
	      <P Name="Points">[0, -46; 335, 0; 0, -279]</P>
	      <P Name="Dst">694#in:1</P>
	    </Branch>
	  </Line>
	  <Line>
	    <P Name="ZOrder">14</P>
	    <P Name="Src">688#out:1</P>
	    <P Name="Points">[15, 0; 0, 17]</P>
	    <Branch>
	      <P Name="ZOrder">15</P>
	      <P Name="Points">[400, 0; 0, 203]</P>
	      <Branch>
		<P Name="ZOrder">16</P>
		<P Name="Points">[31, 0]</P>
		<Branch>
		  <P Name="ZOrder">17</P>
		  <P Name="Dst">706#in:1</P>
		</Branch>
		<Branch>
		  <P Name="ZOrder">18</P>
		  <P Name="Points">[0, -90]</P>
		  <P Name="Dst">695#in:4</P>
		</Branch>
	      </Branch>
	      <Branch>
		<P Name="ZOrder">19</P>
		<P Name="Points">[0, 55; 545, 0; 0, -300]</P>
		<P Name="Dst">710#in:1</P>
	      </Branch>
	    </Branch>
	    <Branch>
	      <P Name="ZOrder">20</P>
	      <P Name="Points">[0, 362; -510, 0; 0, -479]</P>
	      <P Name="Dst">693#in:4</P>
	    </Branch>
	  </Line>
	  <Line>
	    <P Name="ZOrder">21</P>
	    <P Name="Src">690#out:1</P>
	    <P Name="Points">[15, 0; 0, 10]</P>
	    <Branch>
	      <P Name="ZOrder">22</P>
	      <P Name="Points">[0, 80; -463, 0; 0, -445]</P>
	      <P Name="Dst">693#in:5</P>
	    </Branch>
	    <Branch>
	      <P Name="ZOrder">23</P>
	      <P Name="Points">[46, 0]</P>
	      <Branch>
		<P Name="ZOrder">24</P>
		<P Name="Points">[13, 0]</P>
		<Branch>
		  <P Name="ZOrder">25</P>
		  <P Name="Dst">708#in:1</P>
		</Branch>
		<Branch>
		  <P Name="ZOrder">26</P>
		  <P Name="Points">[0, 40; 636, 0; 0, -70; -89, 0; 0, -78; 89, 0]</P>
		  <P Name="Dst">695#in:6</P>
		</Branch>
	      </Branch>
	      <Branch>
		<P Name="ZOrder">27</P>
		<P Name="Points">[0, 40; 1133, 0; 0, -400]</P>
		<P Name="Dst">711#in:1</P>
	      </Branch>
	    </Branch>
	  </Line>
	  <Line>
	    <P Name="ZOrder">28</P>
	    <P Name="Src">693#out:10</P>
	    <P Name="Points">[64, 0; 0, 75]</P>
	    <P Name="Dst">697#in:1</P>
	  </Line>
	  <Line>
	    <P Name="ZOrder">29</P>
	    <P Name="Src">693#out:9</P>
	    <P Name="Points">[79, 0; 0, 25]</P>
	    <P Name="Dst">709#in:1</P>
	  </Line>
	  <Line>
	    <P Name="ZOrder">30</P>
	    <P Name="Src">684#out:1</P>
	    <P Name="Points">[60, 0; 0, 45]</P>
	    <P Name="Dst">686#in:2</P>
	  </Line>
	  <Line>
	    <P Name="ZOrder">31</P>
	    <P Name="Src">683#out:1</P>
	    <P Name="Points">[285, 0; 0, 120]</P>
	    <P Name="Dst">685#in:2</P>
	  </Line>
	  <Line>
	    <P Name="ZOrder">32</P>
	    <P Name="Src">693#out:1</P>
	    <P Name="Points">[209, 0; 0, -15]</P>
	    <P Name="Dst">685#in:1</P>
	  </Line>
	  <Line>
	    <P Name="ZOrder">33</P>
	    <P Name="Src">689#out:1</P>
	    <P Name="Points">[15, 0; 0, 107]</P>
	    <Branch>
	      <P Name="ZOrder">34</P>
	      <P Name="Points">[-806, 0; 0, -397]</P>
	      <P Name="Dst">693#in:6</P>
	    </Branch>
	    <Branch>
	      <P Name="ZOrder">35</P>
	      <P Name="Points">[0, 68; 194, 0]</P>
	      <Branch>
		<P Name="ZOrder">36</P>
		<P Name="Dst">707#in:1</P>
	      </Branch>
	      <Branch>
		<P Name="ZOrder">37</P>
		<P Name="Points">[0, -143; 131, 0; 0, -112]</P>
		<P Name="Dst">695#in:5</P>
	      </Branch>
	    </Branch>
	  </Line>
	  <Line>
	    <P Name="ZOrder">38</P>
	    <P Name="Src">685#out:1</P>
	    <P Name="Points">[132, 0; 0, 195]</P>
	    <Branch>
	      <P Name="ZOrder">39</P>
	      <P Name="Points">[292, 0]</P>
	      <Branch>
		<P Name="ZOrder">40</P>
		<P Name="Dst">702#in:1</P>
	      </Branch>
	      <Branch>
		<P Name="ZOrder">41</P>
		<P Name="Points">[0, 163; -159, 0; 0, -128]</P>
		<P Name="Dst">695#in:1</P>
	      </Branch>
	    </Branch>
	    <Branch>
	      <P Name="ZOrder">42</P>
	      <P Name="Points">[-535, 0; 0, 210; -158, 0; 0, 78; -261, 0; 0, -483]</P>
	      <P Name="Dst">693#in:1</P>
	    </Branch>
	  </Line>
	  <Line>
	    <P Name="ZOrder">43</P>
	    <P Name="Src">693#out:2</P>
	    <P Name="Points">[420, 0]</P>
	    <P Name="Dst">686#in:1</P>
	  </Line>
	  <Line>
	    <P Name="ZOrder">44</P>
	    <P Name="Src">693#out:5</P>
	    <P Name="Points">[174, 0; 0, 245]</P>
	    <P Name="Dst">689#in:1</P>
	  </Line>
	  <Line>
	    <P Name="ZOrder">45</P>
	    <P Name="Src">693#out:3</P>
	    <P Name="Points">[343, 0; 0, 175]</P>
	    <P Name="Dst">687#in:1</P>
	  </Line>
	  <Line>
	    <P Name="ZOrder">46</P>
	    <P Name="Src">693#out:4</P>
	    <P Name="Points">[0, 50]</P>
	    <P Name="Dst">688#in:1</P>
	  </Line>
	  <Line>
	    <P Name="ZOrder">47</P>
	    <P Name="Src">687#out:1</P>
	    <P Name="Points">[9, 0]</P>
	    <Branch>
	      <P Name="ZOrder">48</P>
	      <P Name="Points">[6, 0; 0, 261; -908, 0; 0, -471]</P>
	      <P Name="Dst">693#in:3</P>
	    </Branch>
	    <Branch>
	      <P Name="ZOrder">49</P>
	      <P Name="Points">[0, -120; 116, 0]</P>
	      <Branch>
		<P Name="ZOrder">50</P>
		<P Name="Dst">703#in:1</P>
	      </Branch>
	      <Branch>
		<P Name="ZOrder">51</P>
		<P Name="Points">[0, 140]</P>
		<P Name="Dst">695#in:3</P>
	      </Branch>
	    </Branch>
	  </Line>
	  <Line>
	    <P Name="ZOrder">52</P>
	    <P Name="Src">686#out:1</P>
	    <P Name="Points">[15, 0; 0, 146; -467, 0]</P>
	    <Branch>
	      <P Name="ZOrder">53</P>
	      <P Name="Points">[0, 170; -452, 0; 0, -371]</P>
	      <P Name="Dst">693#in:2</P>
	    </Branch>
	    <Branch>
	      <P Name="ZOrder">54</P>
	      <P Name="Points">[0, -276; 611, 0]</P>
	      <Branch>
		<P Name="ZOrder">55</P>
		<P Name="Dst">696#in:1</P>
	      </Branch>
	      <Branch>
		<P Name="ZOrder">56</P>
		<P Name="Points">[0, 305]</P>
		<P Name="Dst">695#in:2</P>
	      </Branch>
	    </Branch>
	  </Line>
	  <Line>
	    <P Name="ZOrder">57</P>
	    <P Name="Src">693#out:6</P>
	    <P Name="Points">[7, 0; 0, 179; -56, 0; 0, 76]</P>
	    <P Name="Dst">690#in:1</P>
	  </Line>
	  <Line>
	    <P Name="ZOrder">58</P>
	    <P Name="Src">675#out:1</P>
	    <P Name="Points">[53, 0; 0, -35]</P>
	    <P Name="Dst">693#in:10</P>
	  </Line>
	  <Line>
	    <P Name="ZOrder">59</P>
	    <P Name="Src">674#out:1</P>
	    <P Name="Points">[18, 0; 0, -10]</P>
	    <P Name="Dst">693#in:9</P>
	  </Line>
	  <Line>
	    <P Name="ZOrder">60</P>
	    <P Name="Src">672#out:1</P>
	    <P Name="Points">[0, 34; -107, 0; 0, 246]</P>
	    <P Name="Dst">693#in:7</P>
	  </Line>
	  <Line>
	    <P Name="ZOrder">61</P>
	    <P Name="Src">673#out:1</P>
	    <P Name="Points">[80, 0]</P>
	    <P Name="Dst">693#in:8</P>
	  </Line>
	  <Line>
	    <P Name="ZOrder">62</P>
	    <P Name="Src">682#out:1</P>
	    <P Name="Points">[83, 0; 0, -240]</P>
	    <P Name="Dst">693#in:17</P>
	  </Line>
	  <Line>
	    <P Name="ZOrder">63</P>
	    <P Name="Src">681#out:1</P>
	    <P Name="Points">[1, 0; 0, -140]</P>
	    <P Name="Dst">693#in:16</P>
	  </Line>
	  <Line>
	    <P Name="ZOrder">64</P>
	    <P Name="Src">680#out:1</P>
	    <P Name="Points">[31, 0; 0, -140]</P>
	    <P Name="Dst">693#in:15</P>
	  </Line>
	  <Line>
	    <P Name="ZOrder">65</P>
	    <P Name="Src">679#out:1</P>
	    <P Name="Points">[35, 0; 0, -105]</P>
	    <P Name="Dst">693#in:14</P>
	  </Line>
	  <Line>
	    <P Name="ZOrder">66</P>
	    <P Name="Src">678#out:1</P>
	    <P Name="Points">[22, 0; 0, -95]</P>
	    <P Name="Dst">693#in:13</P>
	  </Line>
	  <Line>
	    <P Name="ZOrder">67</P>
	    <P Name="Src">676#out:1</P>
	    <P Name="Points">[48, 0; 0, -55]</P>
	    <P Name="Dst">693#in:11</P>
	  </Line>
	  <Line>
	    <P Name="ZOrder">68</P>
	    <P Name="Src">677#out:1</P>
	    <P Name="Points">[39, 0; 0, -75]</P>
	    <P Name="Dst">693#in:12</P>
	  </Line>
	</System>
      </Block>
      <Block BlockType="ToWorkspace" Name="To Workspace" SID="712">
	<P Name="Ports">[1]</P>
	<P Name="Position">[365, 60, 425, 90]</P>
	<P Name="ZOrder">58</P>
	<P Name="VariableName">t</P>
	<P Name="MaxDataPoints">inf</P>
	<P Name="Save2DSignal">3-D array (concatenate along third dimension)</P>
	<P Name="FixptAsFi">on</P>
	<P Name="SampleTime">-1</P>
      </Block>
      <Line>
	<P Name="ZOrder">629</P>
	<P Name="Src">618#out:1</P>
	<P Name="Points">[27, 0]</P>
	<Branch>
	  <P Name="ZOrder">628</P>
	  <P Name="Points">[61, 0; 0, 25; 6, 0]</P>
	  <Branch>
	    <P Name="ZOrder">740</P>
	    <P Name="Points">[0, -57; 1651, 0]</P>
	    <P Name="Dst">713#in:2</P>
	  </Branch>
	  <Branch>
	    <P Name="ZOrder">739</P>
	    <P Name="Dst">712#in:1</P>
	  </Branch>
	</Branch>
	<Branch>
	  <P Name="ZOrder">627</P>
	  <P Name="Points">[0, 345; 364, 0; 0, -5]</P>
	  <Branch>
	    <P Name="ZOrder">626</P>
	    <P Name="Dst">620#in:1</P>
	  </Branch>
	  <Branch>
	    <P Name="ZOrder">625</P>
	    <P Name="Points">[0, -165]</P>
	    <P Name="Dst">671#in:1</P>
	  </Branch>
	</Branch>
      </Line>
      <Line>
	<P Name="ZOrder">632</P>
	<P Name="Src">619#out:1</P>
	<P Name="Points">[120, 0]</P>
	<Branch>
	  <P Name="ZOrder">680</P>
	  <P Name="Points">[0, -278; 1246, 0; 0, 198]</P>
	  <P Name="Dst">713#in:1</P>
	</Branch>
	<Branch>
	  <P Name="ZOrder">679</P>
	  <P Name="Points">[380, 0]</P>
	  <Branch>
	    <P Name="ZOrder">631</P>
	    <P Name="Dst">620#in:2</P>
	  </Branch>
	  <Branch>
	    <P Name="ZOrder">630</P>
	    <P Name="Points">[0, -170]</P>
	    <P Name="Dst">671#in:2</P>
	  </Branch>
	</Branch>
      </Line>
      <Line>
	<P Name="ZOrder">635</P>
	<P Name="Src">619#out:2</P>
	<P Name="Points">[30, 0; 0, 5; 403, 0]</P>
	<Branch>
	  <P Name="ZOrder">634</P>
	  <P Name="Dst">620#in:3</P>
	</Branch>
	<Branch>
	  <P Name="ZOrder">633</P>
	  <P Name="Points">[0, -175]</P>
	  <P Name="Dst">671#in:3</P>
	</Branch>
      </Line>
      <Line>
	<P Name="ZOrder">638</P>
	<P Name="Src">619#out:3</P>
	<P Name="Points">[397, 0]</P>
	<Branch>
	  <P Name="ZOrder">637</P>
	  <P Name="Points">[0, -170]</P>
	  <P Name="Dst">671#in:4</P>
	</Branch>
	<Branch>
	  <P Name="ZOrder">636</P>
	  <P Name="Points">[0, 10]</P>
	  <P Name="Dst">620#in:4</P>
	</Branch>
      </Line>
      <Line>
	<P Name="ZOrder">641</P>
	<P Name="Src">619#out:5</P>
	<P Name="Points">[65, 0]</P>
	<Branch>
	  <P Name="ZOrder">688</P>
	  <P Name="Points">[0, -474; 1515, 0; 0, 394]</P>
	  <P Name="Dst">713#in:3</P>
	</Branch>
	<Branch>
	  <P Name="ZOrder">687</P>
	  <P Name="Points">[5, 0; 0, 15; 14, 0; 0, 10; 25, 0]</P>
	  <Branch>
	    <P Name="ZOrder">690</P>
	    <P Name="Points">[0, 426; 1471, 0; 0, -481]</P>
	    <P Name="Dst">713#in:4</P>
	  </Branch>
	  <Branch>
	    <P Name="ZOrder">689</P>
	    <P Name="Points">[98, 0; 0, -265; 367, 0]</P>
	    <Branch>
	      <P Name="ZOrder">640</P>
	      <P Name="Points">[0, -112; -34, 0]</P>
	      <P Name="Dst">620#in:6</P>
	    </Branch>
	    <Branch>
	      <P Name="ZOrder">639</P>
	      <P Name="Points">[0, 57; 237, 0; 0, 13]</P>
	      <P Name="Dst">671#in:6</P>
	    </Branch>
	  </Branch>
	</Branch>
      </Line>
      <Line>
	<P Name="ZOrder">644</P>
	<P Name="Src">619#out:4</P>
	<P Name="Points">[84, 0; 0, 25; 253, 0; 0, -10]</P>
	<Branch>
	  <P Name="ZOrder">643</P>
	  <P Name="Dst">620#in:5</P>
	</Branch>
	<Branch>
	  <P Name="ZOrder">642</P>
	  <P Name="Points">[0, -185]</P>
	  <P Name="Dst">671#in:5</P>
	</Branch>
      </Line>
      <Line>
	<P Name="ZOrder">645</P>
	<P Name="Src">619#out:6</P>
	<P Name="Points">[62, 0; 0, 25]</P>
	<P Name="Dst">620#in:7</P>
      </Line>
      <Line>
	<P Name="ZOrder">648</P>
	<P Name="Src">619#out:7</P>
	<P Name="Points">[40, 0; 0, -8; 58, 0; 0, 33; 347, 0]</P>
	<Branch>
	  <P Name="ZOrder">744</P>
	  <P Name="Points">[0, -238; 356, 0; 0, 43]</P>
	  <P Name="Dst">671#in:8</P>
	</Branch>
	<Branch>
	  <P Name="ZOrder">647</P>
	  <P Name="Points">[0, 5]</P>
	  <P Name="Dst">620#in:8</P>
	</Branch>
      </Line>
      <Line>
	<P Name="ZOrder">651</P>
	<P Name="Src">619#out:8</P>
	<P Name="Points">[84, 0; 0, 25; 342, 0]</P>
	<Branch>
	  <P Name="ZOrder">742</P>
	  <P Name="Points">[0, -466; 493, 0; 0, 271]</P>
	  <P Name="Dst">671#in:9</P>
	</Branch>
	<Branch>
	  <P Name="ZOrder">650</P>
	  <P Name="Points">[0, 10]</P>
	  <P Name="Dst">620#in:9</P>
	</Branch>
      </Line>
      <Line>
	<P Name="ZOrder">654</P>
	<P Name="Src">619#out:9</P>
	<P Name="Points">[73, 0; 0, 25; 411, 0; 0, -15]</P>
	<Branch>
	  <P Name="ZOrder">653</P>
	  <P Name="Points">[71, 0]</P>
	</Branch>
	<Branch>
	  <P Name="ZOrder">652</P>
	  <P Name="Points">[0, -281; 306, 0; 0, 101]</P>
	  <P Name="Dst">671#in:10</P>
	</Branch>
      </Line>
      <Line>
	<P Name="ZOrder">655</P>
	<P Name="Src">619#out:10</P>
	<P Name="Points">[62, 0; 0, 6]</P>
	<Branch>
	  <P Name="ZOrder">699</P>
	  <P Name="Points">[190, 0; 0, 348; 1288, 0; 0, -459]</P>
	  <P Name="Dst">713#in:5</P>
	</Branch>
	<Branch>
	  <P Name="ZOrder">698</P>
	  <P Name="Points">[0, 19; 277, 0; 0, -10]</P>
	  <P Name="Dst">620#in:10</P>
	</Branch>
      </Line>
      <Line>
	<P Name="ZOrder">658</P>
	<P Name="Src">619#out:11</P>
	<P Name="Points">[13, 0]</P>
	<Branch>
	  <P Name="ZOrder">701</P>
	  <P Name="Points">[0, 79; 1586, 0; 0, -159]</P>
	  <P Name="Dst">713#in:6</P>
	</Branch>
	<Branch>
	  <P Name="ZOrder">700</P>
	  <P Name="Points">[16, 0; 0, -8; 68, 0; 0, 33; 256, 0]</P>
	  <Branch>
	    <P Name="ZOrder">657</P>
	    <P Name="Points">[0, -5]</P>
	    <P Name="Dst">620#in:11</P>
	  </Branch>
	  <Branch>
	    <P Name="ZOrder">656</P>
	    <P Name="Points">[106, 0; 0, 52; 460, 0; 0, -247]</P>
	    <P Name="Dst">671#in:12</P>
	  </Branch>
	</Branch>
      </Line>
      <Line>
	<P Name="ZOrder">661</P>
	<P Name="Src">619#out:12</P>
	<P Name="Points">[34, 0]</P>
	<Branch>
	  <P Name="ZOrder">703</P>
	  <P Name="Points">[0, 318; 1584, 0; 0, -373]</P>
	  <P Name="Dst">713#in:7</P>
	</Branch>
	<Branch>
	  <P Name="ZOrder">702</P>
	  <P Name="Points">[49, 0; 0, 25; 326, 0]</P>
	  <Branch>
	    <P Name="ZOrder">660</P>
	    <P Name="Dst">620#in:12</P>
	  </Branch>
	  <Branch>
	    <P Name="ZOrder">659</P>
	    <P Name="Points">[0, 41; 541, 0; 0, -236]</P>
	    <P Name="Dst">671#in:13</P>
	  </Branch>
	</Branch>
      </Line>
      <Line>
	<P Name="ZOrder">662</P>
	<P Name="Src">620#out:1</P>
	<P Name="Points">[1, 0; 0, -27; 76, 0; 0, 416; -1107, 0]</P>
	<P Name="Dst">619#in:1</P>
      </Line>
      <Line>
	<P Name="ZOrder">663</P>
	<P Name="Src">620#out:2</P>
	<P Name="Points">[87, 0; 0, 228; -1131, 0; 0, -333]</P>
	<P Name="Dst">619#in:2</P>
      </Line>
      <Line>
	<P Name="ZOrder">664</P>
	<P Name="Src">671#out:1</P>
	<P Name="Points">[65, 0; 0, -104; -1527, 0; 0, 439]</P>
	<P Name="Dst">619#in:3</P>
      </Line>
      <Line>
	<P Name="ZOrder">665</P>
	<P Name="Src">671#out:2</P>
	<P Name="Points">[82, 0; 0, 436; -1544, 0; 0, -191]</P>
	<P Name="Dst">619#in:4</P>
      </Line>
      <Line>
	<P Name="ZOrder">666</P>
	<P Name="Src">619#out:14</P>
	<P Name="Points">[78, 0; 0, 170; 698, 0; 0, -440]</P>
	<P Name="Dst">671#in:11</P>
      </Line>
      <Line>
	<P Name="ZOrder">667</P>
	<P Name="Src">619#out:13</P>
	<P Name="Points">[62, 0; 0, -36; 29, 0; 0, -309]</P>
	<P Name="Dst">671#in:7</P>
      </Line>
    </System>
  </Model>
  <Stateflow>
    <machine id="31">
      <P Name="created">16-Jun-2016 06:57:45</P>
      <P Name="isLibrary">0</P>
      <P Name="sfVersion">76014001.002</P>
      <Children>
	<target id="211" name="sfun">
	  <P Name="description">Default Simulink S-Function Target.</P>
	</target>
	<target id="212" name="rtw">
	</target>
	<chart id="32">
	  <P Name="name">Subsystem5/MATLAB Function</P>
	  <P Name="windowPosition">[352.761 488.141 161 328]</P>
	  <P Name="viewLimits">[0 156.75 0 153.75]</P>
	  <P Name="screen">[1 1 1280 1024 1.000677131425054]</P>
	  <P Name="viewObj">32</P>
	  <P Name="ssIdHighWaterMark">30</P>
	  <P Name="decomposition">CLUSTER_CHART</P>
	  <P Name="type">EML_CHART</P>
	  <P Name="chartFileNumber">1</P>
	  <P Name="disableImplicitCasting">1</P>
	  <eml>
	    <P Name="name">fcn</P>
	  </eml>
	  <Children>
	    <state SSID="1">
	      <P Name="labelString">eML_blk_kernel()</P>
	      <P Name="position">[18 64.5 118 66]</P>
	      <P Name="fontSize">12</P>
	      <P Name="superState">SUBCHART</P>
	      <P Name="subviewer">32</P>
	      <P Name="type">FUNC_STATE</P>
	      <P Name="decomposition">CLUSTER_STATE</P>
	      <eml>
		<P Name="isEML">1</P>
		<P Name="script">function [dx,dy,dpsi,du,dv,dr,tauu,taur,theta2,theta5] = fcn(x,y,psi,u,r,v,t,m11,m22,m23,m32,m33,d11,d22,d23,d32,d33)
k1=0.5;
k2=15;
k3=0.5;
k4=0.5;
r1=d22/m22;
r2=m11/m22;
r3=d22*m23/m22^2-d23/m22;
xs=x+m23/m22*(cos(psi)-1);
ys=y+m23/m22*sin(psi);
vs=v+m23/m22*r;
theta1=xs*cos(psi)+ys*sin(psi);
theta2=-xs*sin(psi)+ys*cos(psi)+1/r1*vs-r3/r1*psi;
theta3=psi;
theta4=vs;
theta5=-r2/r1*u-theta1;
theta6=r;
a=-k3*theta3+theta2*cos(t);
da=-theta2*sin(t)+theta5*theta6*cos(t)-k3*theta6;
w1=-k1*theta5-k2*theta2*a;
w2=-k4*(theta6-a)+da-k2*theta2*theta5;
tau1=r1/r2*(r1/r2*(theta1+theta5)-theta2*theta6+1/r1*theta4*theta6-r3/r1*theta3*theta6-w1);
tau2=w2;
dx=u*cos(psi)-v*sin(psi);
dy=u*sin(psi)+v*cos(psi);
dpsi=r;
du=tau1;
dr=tau2;
tauu=m11*tau1-m22*v*r-0.5*(m23+m32)*r^2+d11*u;
taur=(m22*m33-m23*m32)*tau2/m22-((m11*m22-m22*m22)*u*v+(m11*m32-0.5*m22*(m23+m32))*u*r+(m32*d22-m22*d32)*v-(m22*d33-m32*d32)*r)/m22;
dv=0;
%dv=-m11/m22*u*r-d22/m22*v-d23/m22*r-m23/m22*dr;%</P>
		<P Name="editorLayout" Class="double">Matrix(4,1)
[[10.0]; [5.0]; [700.0]; [500.0]]</P>
	      </eml>
	    </state>
	    <data SSID="4" name="x">
	      <P Name="scope">INPUT_DATA</P>
	      <props>
		<array>
		  <P Name="size">-1</P>
		</array>
		<type>
		  <P Name="method">SF_INHERITED_TYPE</P>
		  <P Name="primitive">SF_DOUBLE_TYPE</P>
		</type>
		<P Name="complexity">SF_COMPLEX_INHERITED</P>
	      </props>
	      <P Name="dataType">Inherit: Same as Simulink</P>
	    </data>
	    <data SSID="5" name="dx">
	      <P Name="scope">OUTPUT_DATA</P>
	      <props>
		<array>
		  <P Name="size">-1</P>
		</array>
		<type>
		  <P Name="method">SF_INHERITED_TYPE</P>
		  <P Name="primitive">SF_DOUBLE_TYPE</P>
		</type>
		<P Name="complexity">SF_COMPLEX_INHERITED</P>
		<P Name="frame">SF_FRAME_NO</P>
	      </props>
	      <P Name="dataType">Inherit: Same as Simulink</P>
	    </data>
	    <data SSID="6" name="y">
	      <P Name="scope">INPUT_DATA</P>
	      <props>
		<array>
		  <P Name="size">-1</P>
		</array>
		<type>
		  <P Name="method">SF_INHERITED_TYPE</P>
		  <P Name="primitive">SF_DOUBLE_TYPE</P>
		  <P Name="isSigned">1</P>
		  <P Name="wordLength">16</P>
		</type>
		<P Name="complexity">SF_COMPLEX_INHERITED</P>
		<P Name="frame">SF_FRAME_INHERITED</P>
	      </props>
	      <P Name="dataType">Inherit: Same as Simulink</P>
	    </data>
	    <data SSID="7" name="psi">
	      <P Name="scope">INPUT_DATA</P>
	      <props>
		<array>
		  <P Name="size">-1</P>
		</array>
		<type>
		  <P Name="method">SF_INHERITED_TYPE</P>
		  <P Name="primitive">SF_DOUBLE_TYPE</P>
		  <P Name="isSigned">1</P>
		  <P Name="wordLength">16</P>
		</type>
		<P Name="complexity">SF_COMPLEX_INHERITED</P>
		<P Name="frame">SF_FRAME_INHERITED</P>
	      </props>
	      <P Name="dataType">Inherit: Same as Simulink</P>
	    </data>
	    <data SSID="8" name="u">
	      <P Name="scope">INPUT_DATA</P>
	      <props>
		<array>
		  <P Name="size">-1</P>
		</array>
		<type>
		  <P Name="method">SF_INHERITED_TYPE</P>
		  <P Name="primitive">SF_DOUBLE_TYPE</P>
		  <P Name="isSigned">1</P>
		  <P Name="wordLength">16</P>
		</type>
		<P Name="complexity">SF_COMPLEX_INHERITED</P>
		<P Name="frame">SF_FRAME_INHERITED</P>
	      </props>
	      <P Name="dataType">Inherit: Same as Simulink</P>
	    </data>
	    <data SSID="13" name="r">
	      <P Name="scope">INPUT_DATA</P>
	      <props>
		<array>
		  <P Name="size">-1</P>
		</array>
		<type>
		  <P Name="method">SF_INHERITED_TYPE</P>
		  <P Name="primitive">SF_DOUBLE_TYPE</P>
		  <P Name="isSigned">1</P>
		  <P Name="wordLength">16</P>
		</type>
		<P Name="complexity">SF_COMPLEX_INHERITED</P>
		<P Name="frame">SF_FRAME_INHERITED</P>
	      </props>
	      <P Name="dataType">Inherit: Same as Simulink</P>
	    </data>
	    <data SSID="14" name="v">
	      <P Name="scope">INPUT_DATA</P>
	      <props>
		<array>
		  <P Name="size">-1</P>
		</array>
		<type>
		  <P Name="method">SF_INHERITED_TYPE</P>
		  <P Name="primitive">SF_DOUBLE_TYPE</P>
		  <P Name="isSigned">1</P>
		  <P Name="wordLength">16</P>
		</type>
		<P Name="complexity">SF_COMPLEX_INHERITED</P>
		<P Name="frame">SF_FRAME_INHERITED</P>
	      </props>
	      <P Name="dataType">Inherit: Same as Simulink</P>
	    </data>
	    <data SSID="9" name="dy">
	      <P Name="scope">OUTPUT_DATA</P>
	      <props>
		<array>
		  <P Name="size">-1</P>
		</array>
		<type>
		  <P Name="method">SF_INHERITED_TYPE</P>
		  <P Name="primitive">SF_DOUBLE_TYPE</P>
		  <P Name="isSigned">1</P>
		  <P Name="wordLength">16</P>
		</type>
		<P Name="complexity">SF_COMPLEX_INHERITED</P>
		<P Name="frame">SF_FRAME_NO</P>
	      </props>
	      <P Name="dataType">Inherit: Same as Simulink</P>
	    </data>
	    <data SSID="10" name="dpsi">
	      <P Name="scope">OUTPUT_DATA</P>
	      <props>
		<array>
		  <P Name="size">-1</P>
		</array>
		<type>
		  <P Name="method">SF_INHERITED_TYPE</P>
		  <P Name="primitive">SF_DOUBLE_TYPE</P>
		  <P Name="isSigned">1</P>
		  <P Name="wordLength">16</P>
		</type>
		<P Name="complexity">SF_COMPLEX_INHERITED</P>
		<P Name="frame">SF_FRAME_NO</P>
	      </props>
	      <P Name="dataType">Inherit: Same as Simulink</P>
	    </data>
	    <data SSID="11" name="du">
	      <P Name="scope">OUTPUT_DATA</P>
	      <props>
		<array>
		  <P Name="size">-1</P>
		</array>
		<type>
		  <P Name="method">SF_INHERITED_TYPE</P>
		  <P Name="primitive">SF_DOUBLE_TYPE</P>
		  <P Name="isSigned">1</P>
		  <P Name="wordLength">16</P>
		</type>
		<P Name="complexity">SF_COMPLEX_INHERITED</P>
		<P Name="frame">SF_FRAME_NO</P>
	      </props>
	      <P Name="dataType">Inherit: Same as Simulink</P>
	    </data>
	    <data SSID="12" name="t">
	      <P Name="scope">INPUT_DATA</P>
	      <props>
		<array>
		  <P Name="size">-1</P>
		</array>
		<type>
		  <P Name="method">SF_INHERITED_TYPE</P>
		  <P Name="primitive">SF_DOUBLE_TYPE</P>
		  <P Name="isSigned">1</P>
		  <P Name="wordLength">16</P>
		</type>
		<P Name="complexity">SF_COMPLEX_INHERITED</P>
		<P Name="frame">SF_FRAME_INHERITED</P>
	      </props>
	      <P Name="dataType">Inherit: Same as Simulink</P>
	    </data>
	    <data SSID="15" name="dv">
	      <P Name="scope">OUTPUT_DATA</P>
	      <props>
		<array>
		  <P Name="size">-1</P>
		</array>
		<type>
		  <P Name="method">SF_INHERITED_TYPE</P>
		  <P Name="primitive">SF_DOUBLE_TYPE</P>
		  <P Name="isSigned">1</P>
		  <P Name="wordLength">16</P>
		</type>
		<P Name="complexity">SF_COMPLEX_INHERITED</P>
		<P Name="frame">SF_FRAME_NO</P>
	      </props>
	      <P Name="dataType">Inherit: Same as Simulink</P>
	    </data>
	    <data SSID="16" name="dr">
	      <P Name="scope">OUTPUT_DATA</P>
	      <props>
		<array>
		  <P Name="size">-1</P>
		</array>
		<type>
		  <P Name="method">SF_INHERITED_TYPE</P>
		  <P Name="primitive">SF_DOUBLE_TYPE</P>
		  <P Name="isSigned">1</P>
		  <P Name="wordLength">16</P>
		</type>
		<P Name="complexity">SF_COMPLEX_INHERITED</P>
		<P Name="frame">SF_FRAME_NO</P>
	      </props>
	      <P Name="dataType">Inherit: Same as Simulink</P>
	    </data>
	    <data SSID="17" name="m11">
	      <P Name="scope">INPUT_DATA</P>
	      <props>
		<array>
		  <P Name="size">-1</P>
		</array>
		<type>
		  <P Name="method">SF_INHERITED_TYPE</P>
		  <P Name="primitive">SF_DOUBLE_TYPE</P>
		  <P Name="isSigned">1</P>
		  <P Name="wordLength">16</P>
		</type>
		<P Name="complexity">SF_COMPLEX_INHERITED</P>
		<P Name="frame">SF_FRAME_INHERITED</P>
	      </props>
	      <P Name="dataType">Inherit: Same as Simulink</P>
	    </data>
	    <data SSID="18" name="m22">
	      <P Name="scope">INPUT_DATA</P>
	      <props>
		<array>
		  <P Name="size">-1</P>
		</array>
		<type>
		  <P Name="method">SF_INHERITED_TYPE</P>
		  <P Name="primitive">SF_DOUBLE_TYPE</P>
		  <P Name="isSigned">1</P>
		  <P Name="wordLength">16</P>
		</type>
		<P Name="complexity">SF_COMPLEX_INHERITED</P>
		<P Name="frame">SF_FRAME_INHERITED</P>
	      </props>
	      <P Name="dataType">Inherit: Same as Simulink</P>
	    </data>
	    <data SSID="19" name="m23">
	      <P Name="scope">INPUT_DATA</P>
	      <props>
		<array>
		  <P Name="size">-1</P>
		</array>
		<type>
		  <P Name="method">SF_INHERITED_TYPE</P>
		  <P Name="primitive">SF_DOUBLE_TYPE</P>
		  <P Name="isSigned">1</P>
		  <P Name="wordLength">16</P>
		</type>
		<P Name="complexity">SF_COMPLEX_INHERITED</P>
		<P Name="frame">SF_FRAME_INHERITED</P>
	      </props>
	      <P Name="dataType">Inherit: Same as Simulink</P>
	    </data>
	    <data SSID="20" name="m32">
	      <P Name="scope">INPUT_DATA</P>
	      <props>
		<array>
		  <P Name="size">-1</P>
		</array>
		<type>
		  <P Name="method">SF_INHERITED_TYPE</P>
		  <P Name="primitive">SF_DOUBLE_TYPE</P>
		  <P Name="isSigned">1</P>
		  <P Name="wordLength">16</P>
		</type>
		<P Name="complexity">SF_COMPLEX_INHERITED</P>
		<P Name="frame">SF_FRAME_INHERITED</P>
	      </props>
	      <P Name="dataType">Inherit: Same as Simulink</P>
	    </data>
	    <data SSID="21" name="m33">
	      <P Name="scope">INPUT_DATA</P>
	      <props>
		<array>
		  <P Name="size">-1</P>
		</array>
		<type>
		  <P Name="method">SF_INHERITED_TYPE</P>
		  <P Name="primitive">SF_DOUBLE_TYPE</P>
		  <P Name="isSigned">1</P>
		  <P Name="wordLength">16</P>
		</type>
		<P Name="complexity">SF_COMPLEX_INHERITED</P>
		<P Name="frame">SF_FRAME_INHERITED</P>
	      </props>
	      <P Name="dataType">Inherit: Same as Simulink</P>
	    </data>
	    <data SSID="22" name="d11">
	      <P Name="scope">INPUT_DATA</P>
	      <props>
		<array>
		  <P Name="size">-1</P>
		</array>
		<type>
		  <P Name="method">SF_INHERITED_TYPE</P>
		  <P Name="primitive">SF_DOUBLE_TYPE</P>
		  <P Name="isSigned">1</P>
		  <P Name="wordLength">16</P>
		</type>
		<P Name="complexity">SF_COMPLEX_INHERITED</P>
		<P Name="frame">SF_FRAME_INHERITED</P>
	      </props>
	      <P Name="dataType">Inherit: Same as Simulink</P>
	    </data>
	    <data SSID="23" name="d22">
	      <P Name="scope">INPUT_DATA</P>
	      <props>
		<array>
		  <P Name="size">-1</P>
		</array>
		<type>
		  <P Name="method">SF_INHERITED_TYPE</P>
		  <P Name="primitive">SF_DOUBLE_TYPE</P>
		  <P Name="isSigned">1</P>
		  <P Name="wordLength">16</P>
		</type>
		<P Name="complexity">SF_COMPLEX_INHERITED</P>
		<P Name="frame">SF_FRAME_INHERITED</P>
	      </props>
	      <P Name="dataType">Inherit: Same as Simulink</P>
	    </data>
	    <data SSID="24" name="d23">
	      <P Name="scope">INPUT_DATA</P>
	      <props>
		<array>
		  <P Name="size">-1</P>
		</array>
		<type>
		  <P Name="method">SF_INHERITED_TYPE</P>
		  <P Name="primitive">SF_DOUBLE_TYPE</P>
		  <P Name="isSigned">1</P>
		  <P Name="wordLength">16</P>
		</type>
		<P Name="complexity">SF_COMPLEX_INHERITED</P>
		<P Name="frame">SF_FRAME_INHERITED</P>
	      </props>
	      <P Name="dataType">Inherit: Same as Simulink</P>
	    </data>
	    <data SSID="25" name="d32">
	      <P Name="scope">INPUT_DATA</P>
	      <props>
		<array>
		  <P Name="size">-1</P>
		</array>
		<type>
		  <P Name="method">SF_INHERITED_TYPE</P>
		  <P Name="primitive">SF_DOUBLE_TYPE</P>
		  <P Name="isSigned">1</P>
		  <P Name="wordLength">16</P>
		</type>
		<P Name="complexity">SF_COMPLEX_INHERITED</P>
		<P Name="frame">SF_FRAME_INHERITED</P>
	      </props>
	      <P Name="dataType">Inherit: Same as Simulink</P>
	    </data>
	    <data SSID="26" name="d33">
	      <P Name="scope">INPUT_DATA</P>
	      <props>
		<array>
		  <P Name="size">-1</P>
		</array>
		<type>
		  <P Name="method">SF_INHERITED_TYPE</P>
		  <P Name="primitive">SF_DOUBLE_TYPE</P>
		  <P Name="isSigned">1</P>
		  <P Name="wordLength">16</P>
		</type>
		<P Name="complexity">SF_COMPLEX_INHERITED</P>
		<P Name="frame">SF_FRAME_INHERITED</P>
	      </props>
	      <P Name="dataType">Inherit: Same as Simulink</P>
	    </data>
	    <data SSID="27" name="tauu">
	      <P Name="scope">OUTPUT_DATA</P>
	      <props>
		<array>
		  <P Name="size">-1</P>
		</array>
		<type>
		  <P Name="method">SF_INHERITED_TYPE</P>
		  <P Name="primitive">SF_DOUBLE_TYPE</P>
		  <P Name="isSigned">1</P>
		  <P Name="wordLength">16</P>
		</type>
		<P Name="complexity">SF_COMPLEX_INHERITED</P>
		<P Name="frame">SF_FRAME_NO</P>
	      </props>
	      <P Name="dataType">Inherit: Same as Simulink</P>
	    </data>
	    <data SSID="28" name="taur">
	      <P Name="scope">OUTPUT_DATA</P>
	      <props>
		<array>
		  <P Name="size">-1</P>
		</array>
		<type>
		  <P Name="method">SF_INHERITED_TYPE</P>
		  <P Name="primitive">SF_DOUBLE_TYPE</P>
		  <P Name="isSigned">1</P>
		  <P Name="wordLength">16</P>
		</type>
		<P Name="complexity">SF_COMPLEX_INHERITED</P>
		<P Name="frame">SF_FRAME_NO</P>
	      </props>
	      <P Name="dataType">Inherit: Same as Simulink</P>
	    </data>
	    <data SSID="29" name="theta2">
	      <P Name="scope">OUTPUT_DATA</P>
	      <props>
		<array>
		  <P Name="size">-1</P>
		</array>
		<type>
		  <P Name="method">SF_INHERITED_TYPE</P>
		  <P Name="primitive">SF_DOUBLE_TYPE</P>
		  <P Name="isSigned">1</P>
		  <P Name="wordLength">16</P>
		</type>
		<P Name="complexity">SF_COMPLEX_INHERITED</P>
		<P Name="frame">SF_FRAME_NO</P>
	      </props>
	      <P Name="dataType">Inherit: Same as Simulink</P>
	    </data>
	    <data SSID="30" name="theta5">
	      <P Name="scope">OUTPUT_DATA</P>
	      <props>
		<array>
		  <P Name="size">-1</P>
		</array>
		<type>
		  <P Name="method">SF_INHERITED_TYPE</P>
		  <P Name="primitive">SF_DOUBLE_TYPE</P>
		  <P Name="isSigned">1</P>
		  <P Name="wordLength">16</P>
		</type>
		<P Name="complexity">SF_COMPLEX_INHERITED</P>
		<P Name="frame">SF_FRAME_NO</P>
	      </props>
	      <P Name="dataType">Inherit: Same as Simulink</P>
	    </data>
	    <transition SSID="2">
	      <P Name="labelString">{eML_blk_kernel();}</P>
	      <P Name="labelPosition">[36.125 25.875 102.544 14.964]</P>
	      <P Name="fontSize">12</P>
	      <src>
		<P Name="intersection">[0 0 1 0 23.5747 14.625 0 0]</P>
	      </src>
	      <dst>
		<P Name="SSID">3</P>
		<P Name="intersection">[1 0 -1 0 23.5747 42.5747 0 0]</P>
	      </dst>
	      <P Name="midPoint">[23.5747 24.9468]</P>
	      <P Name="dataLimits">[21.175 25.975 14.625 42.575]</P>
	      <P Name="subviewer">32</P>
	      <P Name="drawStyle">SMART</P>
	      <slide>
		<P Name="sticky">BOTH_STICK</P>
	      </slide>
	      <P Name="executionOrder">1</P>
	    </transition>
	    <junction SSID="3">
	      <P Name="position">[23.5747 49.5747 7]</P>
	      <P Name="subviewer">32</P>
	      <P Name="type">CONNECTIVE_JUNCTION</P>
	    </junction>
	  </Children>
	</chart>
	<chart id="64">
	  <P Name="name">Subsystem2/MATLAB Function</P>
	  <P Name="windowPosition">[352.761 488.141 161 328]</P>
	  <P Name="viewLimits">[0 156.75 0 153.75]</P>
	  <P Name="screen">[1 1 1280 1024 1.000677131425054]</P>
	  <P Name="viewObj">64</P>
	  <P Name="ssIdHighWaterMark">30</P>
	  <P Name="decomposition">CLUSTER_CHART</P>
	  <P Name="type">EML_CHART</P>
	  <P Name="chartFileNumber">2</P>
	  <P Name="disableImplicitCasting">1</P>
	  <eml>
	    <P Name="name">fcn</P>
	  </eml>
	  <Children>
	    <state SSID="1">
	      <P Name="labelString">eML_blk_kernel()</P>
	      <P Name="position">[18 64.5 118 66]</P>
	      <P Name="fontSize">12</P>
	      <P Name="superState">SUBCHART</P>
	      <P Name="subviewer">64</P>
	      <P Name="type">FUNC_STATE</P>
	      <P Name="decomposition">CLUSTER_STATE</P>
	      <eml>
		<P Name="isEML">1</P>
		<P Name="script">function [dx,dy,dpsi,du,dv,dr,theta2,theta5,tauu,taur] = fcn(x,y,psi,u,r,v,t,m11,m22,m23,m33,d11,d22,d23,d33)

theta1=x*cos(psi)+y*sin(psi);
theta2=-x*sin(psi)+y*cos(psi)+m22/d22*v;
theta3=psi;
theta5=-theta1-m11/d22*u;
theta6=r;
beta3=0.0018;
beta4=1;
beta5=1;
beta6=0.5;
beta7=2;
k1=10000;
k2=1;
k3=1;
k4=1;
phi2=1;
w1=-beta3*(tanh(k1*theta2))*theta6-beta4*tanh(k2*theta5);
w2=-beta5*tanh(k3*theta3)-beta6*tanh(k4*theta6)+beta7*abs(tanh(k1*theta2))^(phi2)*(sin(t))*sign(tanh(k1*theta2));
tauu=(d11-d22)*u-d22*w1;
taur=m33*w2-(m11-m22)*u*v;
dx=u*cos(psi)-v*sin(psi);
dy=u*sin(psi)+v*cos(psi);
dpsi=r;
du=-d11/m11*u+m22/m11*v*r+tauu/m11;
dr=-d33/m33*r-(m22-m11)/m33*u*v+taur/m33;
dv=-m11/m22*u*r-d22/m22*v-d23/m22*r-m23/m22*dr;</P>
		<P Name="editorLayout" Class="double">Matrix(4,1)
[[10.0]; [5.0]; [700.0]; [500.0]]</P>
	      </eml>
	    </state>
	    <data SSID="4" name="x">
	      <P Name="scope">INPUT_DATA</P>
	      <props>
		<array>
		  <P Name="size">-1</P>
		</array>
		<type>
		  <P Name="method">SF_INHERITED_TYPE</P>
		  <P Name="primitive">SF_DOUBLE_TYPE</P>
		</type>
		<P Name="complexity">SF_COMPLEX_INHERITED</P>
	      </props>
	      <P Name="dataType">Inherit: Same as Simulink</P>
	    </data>
	    <data SSID="5" name="dx">
	      <P Name="scope">OUTPUT_DATA</P>
	      <props>
		<array>
		  <P Name="size">-1</P>
		</array>
		<type>
		  <P Name="method">SF_INHERITED_TYPE</P>
		  <P Name="primitive">SF_DOUBLE_TYPE</P>
		</type>
		<P Name="complexity">SF_COMPLEX_INHERITED</P>
		<P Name="frame">SF_FRAME_NO</P>
	      </props>
	      <P Name="dataType">Inherit: Same as Simulink</P>
	    </data>
	    <data SSID="6" name="y">
	      <P Name="scope">INPUT_DATA</P>
	      <props>
		<array>
		  <P Name="size">-1</P>
		</array>
		<type>
		  <P Name="method">SF_INHERITED_TYPE</P>
		  <P Name="primitive">SF_DOUBLE_TYPE</P>
		  <P Name="isSigned">1</P>
		  <P Name="wordLength">16</P>
		</type>
		<P Name="complexity">SF_COMPLEX_INHERITED</P>
		<P Name="frame">SF_FRAME_INHERITED</P>
	      </props>
	      <P Name="dataType">Inherit: Same as Simulink</P>
	    </data>
	    <data SSID="7" name="psi">
	      <P Name="scope">INPUT_DATA</P>
	      <props>
		<array>
		  <P Name="size">-1</P>
		</array>
		<type>
		  <P Name="method">SF_INHERITED_TYPE</P>
		  <P Name="primitive">SF_DOUBLE_TYPE</P>
		  <P Name="isSigned">1</P>
		  <P Name="wordLength">16</P>
		</type>
		<P Name="complexity">SF_COMPLEX_INHERITED</P>
		<P Name="frame">SF_FRAME_INHERITED</P>
	      </props>
	      <P Name="dataType">Inherit: Same as Simulink</P>
	    </data>
	    <data SSID="8" name="u">
	      <P Name="scope">INPUT_DATA</P>
	      <props>
		<array>
		  <P Name="size">-1</P>
		</array>
		<type>
		  <P Name="method">SF_INHERITED_TYPE</P>
		  <P Name="primitive">SF_DOUBLE_TYPE</P>
		  <P Name="isSigned">1</P>
		  <P Name="wordLength">16</P>
		</type>
		<P Name="complexity">SF_COMPLEX_INHERITED</P>
		<P Name="frame">SF_FRAME_INHERITED</P>
	      </props>
	      <P Name="dataType">Inherit: Same as Simulink</P>
	    </data>
	    <data SSID="13" name="r">
	      <P Name="scope">INPUT_DATA</P>
	      <props>
		<array>
		  <P Name="size">-1</P>
		</array>
		<type>
		  <P Name="method">SF_INHERITED_TYPE</P>
		  <P Name="primitive">SF_DOUBLE_TYPE</P>
		  <P Name="isSigned">1</P>
		  <P Name="wordLength">16</P>
		</type>
		<P Name="complexity">SF_COMPLEX_INHERITED</P>
		<P Name="frame">SF_FRAME_INHERITED</P>
	      </props>
	      <P Name="dataType">Inherit: Same as Simulink</P>
	    </data>
	    <data SSID="14" name="v">
	      <P Name="scope">INPUT_DATA</P>
	      <props>
		<array>
		  <P Name="size">-1</P>
		</array>
		<type>
		  <P Name="method">SF_INHERITED_TYPE</P>
		  <P Name="primitive">SF_DOUBLE_TYPE</P>
		  <P Name="isSigned">1</P>
		  <P Name="wordLength">16</P>
		</type>
		<P Name="complexity">SF_COMPLEX_INHERITED</P>
		<P Name="frame">SF_FRAME_INHERITED</P>
	      </props>
	      <P Name="dataType">Inherit: Same as Simulink</P>
	    </data>
	    <data SSID="9" name="dy">
	      <P Name="scope">OUTPUT_DATA</P>
	      <props>
		<array>
		  <P Name="size">-1</P>
		</array>
		<type>
		  <P Name="method">SF_INHERITED_TYPE</P>
		  <P Name="primitive">SF_DOUBLE_TYPE</P>
		  <P Name="isSigned">1</P>
		  <P Name="wordLength">16</P>
		</type>
		<P Name="complexity">SF_COMPLEX_INHERITED</P>
		<P Name="frame">SF_FRAME_NO</P>
	      </props>
	      <P Name="dataType">Inherit: Same as Simulink</P>
	    </data>
	    <data SSID="10" name="dpsi">
	      <P Name="scope">OUTPUT_DATA</P>
	      <props>
		<array>
		  <P Name="size">-1</P>
		</array>
		<type>
		  <P Name="method">SF_INHERITED_TYPE</P>
		  <P Name="primitive">SF_DOUBLE_TYPE</P>
		  <P Name="isSigned">1</P>
		  <P Name="wordLength">16</P>
		</type>
		<P Name="complexity">SF_COMPLEX_INHERITED</P>
		<P Name="frame">SF_FRAME_NO</P>
	      </props>
	      <P Name="dataType">Inherit: Same as Simulink</P>
	    </data>
	    <data SSID="11" name="du">
	      <P Name="scope">OUTPUT_DATA</P>
	      <props>
		<array>
		  <P Name="size">-1</P>
		</array>
		<type>
		  <P Name="method">SF_INHERITED_TYPE</P>
		  <P Name="primitive">SF_DOUBLE_TYPE</P>
		  <P Name="isSigned">1</P>
		  <P Name="wordLength">16</P>
		</type>
		<P Name="complexity">SF_COMPLEX_INHERITED</P>
		<P Name="frame">SF_FRAME_NO</P>
	      </props>
	      <P Name="dataType">Inherit: Same as Simulink</P>
	    </data>
	    <data SSID="12" name="t">
	      <P Name="scope">INPUT_DATA</P>
	      <props>
		<array>
		  <P Name="size">-1</P>
		</array>
		<type>
		  <P Name="method">SF_INHERITED_TYPE</P>
		  <P Name="primitive">SF_DOUBLE_TYPE</P>
		  <P Name="isSigned">1</P>
		  <P Name="wordLength">16</P>
		</type>
		<P Name="complexity">SF_COMPLEX_INHERITED</P>
		<P Name="frame">SF_FRAME_INHERITED</P>
	      </props>
	      <P Name="dataType">Inherit: Same as Simulink</P>
	    </data>
	    <data SSID="15" name="dv">
	      <P Name="scope">OUTPUT_DATA</P>
	      <props>
		<array>
		  <P Name="size">-1</P>
		</array>
		<type>
		  <P Name="method">SF_INHERITED_TYPE</P>
		  <P Name="primitive">SF_DOUBLE_TYPE</P>
		  <P Name="isSigned">1</P>
		  <P Name="wordLength">16</P>
		</type>
		<P Name="complexity">SF_COMPLEX_INHERITED</P>
		<P Name="frame">SF_FRAME_NO</P>
	      </props>
	      <P Name="dataType">Inherit: Same as Simulink</P>
	    </data>
	    <data SSID="16" name="dr">
	      <P Name="scope">OUTPUT_DATA</P>
	      <props>
		<array>
		  <P Name="size">-1</P>
		</array>
		<type>
		  <P Name="method">SF_INHERITED_TYPE</P>
		  <P Name="primitive">SF_DOUBLE_TYPE</P>
		  <P Name="isSigned">1</P>
		  <P Name="wordLength">16</P>
		</type>
		<P Name="complexity">SF_COMPLEX_INHERITED</P>
		<P Name="frame">SF_FRAME_NO</P>
	      </props>
	      <P Name="dataType">Inherit: Same as Simulink</P>
	    </data>
	    <data SSID="17" name="m11">
	      <P Name="scope">INPUT_DATA</P>
	      <props>
		<array>
		  <P Name="size">-1</P>
		</array>
		<type>
		  <P Name="method">SF_INHERITED_TYPE</P>
		  <P Name="primitive">SF_DOUBLE_TYPE</P>
		  <P Name="isSigned">1</P>
		  <P Name="wordLength">16</P>
		</type>
		<P Name="complexity">SF_COMPLEX_INHERITED</P>
		<P Name="frame">SF_FRAME_INHERITED</P>
	      </props>
	      <P Name="dataType">Inherit: Same as Simulink</P>
	    </data>
	    <data SSID="18" name="m22">
	      <P Name="scope">INPUT_DATA</P>
	      <props>
		<array>
		  <P Name="size">-1</P>
		</array>
		<type>
		  <P Name="method">SF_INHERITED_TYPE</P>
		  <P Name="primitive">SF_DOUBLE_TYPE</P>
		  <P Name="isSigned">1</P>
		  <P Name="wordLength">16</P>
		</type>
		<P Name="complexity">SF_COMPLEX_INHERITED</P>
		<P Name="frame">SF_FRAME_INHERITED</P>
	      </props>
	      <P Name="dataType">Inherit: Same as Simulink</P>
	    </data>
	    <data SSID="19" name="m23">
	      <P Name="scope">INPUT_DATA</P>
	      <props>
		<array>
		  <P Name="size">-1</P>
		</array>
		<type>
		  <P Name="method">SF_INHERITED_TYPE</P>
		  <P Name="primitive">SF_DOUBLE_TYPE</P>
		  <P Name="isSigned">1</P>
		  <P Name="wordLength">16</P>
		</type>
		<P Name="complexity">SF_COMPLEX_INHERITED</P>
		<P Name="frame">SF_FRAME_INHERITED</P>
	      </props>
	      <P Name="dataType">Inherit: Same as Simulink</P>
	    </data>
	    <data SSID="21" name="m33">
	      <P Name="scope">INPUT_DATA</P>
	      <props>
		<array>
		  <P Name="size">-1</P>
		</array>
		<type>
		  <P Name="method">SF_INHERITED_TYPE</P>
		  <P Name="primitive">SF_DOUBLE_TYPE</P>
		  <P Name="isSigned">1</P>
		  <P Name="wordLength">16</P>
		</type>
		<P Name="complexity">SF_COMPLEX_INHERITED</P>
		<P Name="frame">SF_FRAME_INHERITED</P>
	      </props>
	      <P Name="dataType">Inherit: Same as Simulink</P>
	    </data>
	    <data SSID="22" name="d11">
	      <P Name="scope">INPUT_DATA</P>
	      <props>
		<array>
		  <P Name="size">-1</P>
		</array>
		<type>
		  <P Name="method">SF_INHERITED_TYPE</P>
		  <P Name="primitive">SF_DOUBLE_TYPE</P>
		  <P Name="isSigned">1</P>
		  <P Name="wordLength">16</P>
		</type>
		<P Name="complexity">SF_COMPLEX_INHERITED</P>
		<P Name="frame">SF_FRAME_INHERITED</P>
	      </props>
	      <P Name="dataType">Inherit: Same as Simulink</P>
	    </data>
	    <data SSID="23" name="d22">
	      <P Name="scope">INPUT_DATA</P>
	      <props>
		<array>
		  <P Name="size">-1</P>
		</array>
		<type>
		  <P Name="method">SF_INHERITED_TYPE</P>
		  <P Name="primitive">SF_DOUBLE_TYPE</P>
		  <P Name="isSigned">1</P>
		  <P Name="wordLength">16</P>
		</type>
		<P Name="complexity">SF_COMPLEX_INHERITED</P>
		<P Name="frame">SF_FRAME_INHERITED</P>
	      </props>
	      <P Name="dataType">Inherit: Same as Simulink</P>
	    </data>
	    <data SSID="24" name="d23">
	      <P Name="scope">INPUT_DATA</P>
	      <props>
		<array>
		  <P Name="size">-1</P>
		</array>
		<type>
		  <P Name="method">SF_INHERITED_TYPE</P>
		  <P Name="primitive">SF_DOUBLE_TYPE</P>
		  <P Name="isSigned">1</P>
		  <P Name="wordLength">16</P>
		</type>
		<P Name="complexity">SF_COMPLEX_INHERITED</P>
		<P Name="frame">SF_FRAME_INHERITED</P>
	      </props>
	      <P Name="dataType">Inherit: Same as Simulink</P>
	    </data>
	    <data SSID="26" name="d33">
	      <P Name="scope">INPUT_DATA</P>
	      <props>
		<array>
		  <P Name="size">-1</P>
		</array>
		<type>
		  <P Name="method">SF_INHERITED_TYPE</P>
		  <P Name="primitive">SF_DOUBLE_TYPE</P>
		  <P Name="isSigned">1</P>
		  <P Name="wordLength">16</P>
		</type>
		<P Name="complexity">SF_COMPLEX_INHERITED</P>
		<P Name="frame">SF_FRAME_INHERITED</P>
	      </props>
	      <P Name="dataType">Inherit: Same as Simulink</P>
	    </data>
	    <data SSID="27" name="theta2">
	      <P Name="scope">OUTPUT_DATA</P>
	      <props>
		<array>
		  <P Name="size">-1</P>
		</array>
		<type>
		  <P Name="method">SF_INHERITED_TYPE</P>
		  <P Name="primitive">SF_DOUBLE_TYPE</P>
		  <P Name="isSigned">1</P>
		  <P Name="wordLength">16</P>
		</type>
		<P Name="complexity">SF_COMPLEX_INHERITED</P>
		<P Name="frame">SF_FRAME_NO</P>
	      </props>
	      <P Name="dataType">Inherit: Same as Simulink</P>
	    </data>
	    <data SSID="28" name="theta5">
	      <P Name="scope">OUTPUT_DATA</P>
	      <props>
		<array>
		  <P Name="size">-1</P>
		</array>
		<type>
		  <P Name="method">SF_INHERITED_TYPE</P>
		  <P Name="primitive">SF_DOUBLE_TYPE</P>
		  <P Name="isSigned">1</P>
		  <P Name="wordLength">16</P>
		</type>
		<P Name="complexity">SF_COMPLEX_INHERITED</P>
		<P Name="frame">SF_FRAME_NO</P>
	      </props>
	      <P Name="dataType">Inherit: Same as Simulink</P>
	    </data>
	    <data SSID="29" name="tauu">
	      <P Name="scope">OUTPUT_DATA</P>
	      <props>
		<array>
		  <P Name="size">-1</P>
		</array>
		<type>
		  <P Name="method">SF_INHERITED_TYPE</P>
		  <P Name="primitive">SF_DOUBLE_TYPE</P>
		  <P Name="isSigned">1</P>
		  <P Name="wordLength">16</P>
		</type>
		<P Name="complexity">SF_COMPLEX_INHERITED</P>
		<P Name="frame">SF_FRAME_NO</P>
	      </props>
	      <P Name="dataType">Inherit: Same as Simulink</P>
	    </data>
	    <data SSID="30" name="taur">
	      <P Name="scope">OUTPUT_DATA</P>
	      <props>
		<array>
		  <P Name="size">-1</P>
		</array>
		<type>
		  <P Name="method">SF_INHERITED_TYPE</P>
		  <P Name="primitive">SF_DOUBLE_TYPE</P>
		  <P Name="isSigned">1</P>
		  <P Name="wordLength">16</P>
		</type>
		<P Name="complexity">SF_COMPLEX_INHERITED</P>
		<P Name="frame">SF_FRAME_NO</P>
	      </props>
	      <P Name="dataType">Inherit: Same as Simulink</P>
	    </data>
	    <transition SSID="2">
	      <P Name="labelString">{eML_blk_kernel();}</P>
	      <P Name="labelPosition">[36.125 25.875 102.544 14.964]</P>
	      <P Name="fontSize">12</P>
	      <src>
		<P Name="intersection">[0 0 1 0 23.5747 14.625 0 0]</P>
	      </src>
	      <dst>
		<P Name="SSID">3</P>
		<P Name="intersection">[1 0 -1 0 23.5747 42.5747 0 0]</P>
	      </dst>
	      <P Name="midPoint">[23.5747 24.9468]</P>
	      <P Name="dataLimits">[21.175 25.975 14.625 42.575]</P>
	      <P Name="subviewer">64</P>
	      <P Name="drawStyle">SMART</P>
	      <slide>
		<P Name="sticky">BOTH_STICK</P>
	      </slide>
	      <P Name="executionOrder">1</P>
	    </transition>
	    <junction SSID="3">
	      <P Name="position">[23.5747 49.5747 7]</P>
	      <P Name="subviewer">64</P>
	      <P Name="type">CONNECTIVE_JUNCTION</P>
	    </junction>
	  </Children>
	</chart>
	<chart id="94">
	  <P Name="name">MATLAB Function</P>
	  <P Name="windowPosition">[352.761 488.141 161 328]</P>
	  <P Name="viewLimits">[0 156.75 0 153.75]</P>
	  <P Name="screen">[1 1 1280 1024 1.000677131425054]</P>
	  <P Name="viewObj">94</P>
	  <P Name="ssIdHighWaterMark">26</P>
	  <P Name="decomposition">CLUSTER_CHART</P>
	  <P Name="type">EML_CHART</P>
	  <P Name="chartFileNumber">3</P>
	  <P Name="disableImplicitCasting">1</P>
	  <eml>
	    <P Name="name">fcn</P>
	  </eml>
	  <Children>
	    <state SSID="1">
	      <P Name="labelString">eML_blk_kernel()</P>
	      <P Name="position">[18 64.5 118 66]</P>
	      <P Name="fontSize">12</P>
	      <P Name="superState">SUBCHART</P>
	      <P Name="subviewer">94</P>
	      <P Name="type">FUNC_STATE</P>
	      <P Name="decomposition">CLUSTER_STATE</P>
	      <eml>
		<P Name="isEML">1</P>
		<P Name="script">function [m11,m22,m23,m32,m33,d11,d22,d23,d32,d33,x0,y0,d111,d331] = fcn(u,r,u1,r1)
%#codegen
m11=200;
m22=250;
m23=0;
m32=0;
m33=50;
d22=100;
d23=0;
d32=0;
d11=70;
d33=50;
d111=70;
d331=50;
x0=5;
y0=-5;</P>
		<P Name="editorLayout" Class="double">Matrix(4,1)
[[10.0]; [5.0]; [700.0]; [500.0]]</P>
	      </eml>
	    </state>
	    <data SSID="5" name="m11">
	      <P Name="scope">OUTPUT_DATA</P>
	      <props>
		<array>
		  <P Name="size">-1</P>
		</array>
		<type>
		  <P Name="method">SF_INHERITED_TYPE</P>
		  <P Name="primitive">SF_DOUBLE_TYPE</P>
		</type>
		<P Name="complexity">SF_COMPLEX_INHERITED</P>
		<P Name="frame">SF_FRAME_NO</P>
	      </props>
	      <P Name="dataType">Inherit: Same as Simulink</P>
	    </data>
	    <data SSID="6" name="m22">
	      <P Name="scope">OUTPUT_DATA</P>
	      <props>
		<array>
		  <P Name="size">-1</P>
		</array>
		<type>
		  <P Name="method">SF_INHERITED_TYPE</P>
		  <P Name="primitive">SF_DOUBLE_TYPE</P>
		  <P Name="isSigned">1</P>
		  <P Name="wordLength">16</P>
		</type>
		<P Name="complexity">SF_COMPLEX_INHERITED</P>
		<P Name="frame">SF_FRAME_NO</P>
	      </props>
	      <P Name="dataType">Inherit: Same as Simulink</P>
	    </data>
	    <data SSID="7" name="m23">
	      <P Name="scope">OUTPUT_DATA</P>
	      <props>
		<array>
		  <P Name="size">-1</P>
		</array>
		<type>
		  <P Name="method">SF_INHERITED_TYPE</P>
		  <P Name="primitive">SF_DOUBLE_TYPE</P>
		  <P Name="isSigned">1</P>
		  <P Name="wordLength">16</P>
		</type>
		<P Name="complexity">SF_COMPLEX_INHERITED</P>
		<P Name="frame">SF_FRAME_NO</P>
	      </props>
	      <P Name="dataType">Inherit: Same as Simulink</P>
	    </data>
	    <data SSID="16" name="m32">
	      <P Name="scope">OUTPUT_DATA</P>
	      <props>
		<array>
		  <P Name="size">-1</P>
		</array>
		<type>
		  <P Name="method">SF_INHERITED_TYPE</P>
		  <P Name="primitive">SF_DOUBLE_TYPE</P>
		  <P Name="isSigned">1</P>
		  <P Name="wordLength">16</P>
		</type>
		<P Name="complexity">SF_COMPLEX_INHERITED</P>
		<P Name="frame">SF_FRAME_NO</P>
	      </props>
	      <P Name="dataType">Inherit: Same as Simulink</P>
	    </data>
	    <data SSID="8" name="m33">
	      <P Name="scope">OUTPUT_DATA</P>
	      <props>
		<array>
		  <P Name="size">-1</P>
		</array>
		<type>
		  <P Name="method">SF_INHERITED_TYPE</P>
		  <P Name="primitive">SF_DOUBLE_TYPE</P>
		  <P Name="isSigned">1</P>
		  <P Name="wordLength">16</P>
		</type>
		<P Name="complexity">SF_COMPLEX_INHERITED</P>
		<P Name="frame">SF_FRAME_NO</P>
	      </props>
	      <P Name="dataType">Inherit: Same as Simulink</P>
	    </data>
	    <data SSID="9" name="d11">
	      <P Name="scope">OUTPUT_DATA</P>
	      <props>
		<array>
		  <P Name="size">-1</P>
		</array>
		<type>
		  <P Name="method">SF_INHERITED_TYPE</P>
		  <P Name="primitive">SF_DOUBLE_TYPE</P>
		  <P Name="isSigned">1</P>
		  <P Name="wordLength">16</P>
		</type>
		<P Name="complexity">SF_COMPLEX_INHERITED</P>
		<P Name="frame">SF_FRAME_NO</P>
	      </props>
	      <P Name="dataType">Inherit: Same as Simulink</P>
	    </data>
	    <data SSID="10" name="d22">
	      <P Name="scope">OUTPUT_DATA</P>
	      <props>
		<array>
		  <P Name="size">-1</P>
		</array>
		<type>
		  <P Name="method">SF_INHERITED_TYPE</P>
		  <P Name="primitive">SF_DOUBLE_TYPE</P>
		  <P Name="isSigned">1</P>
		  <P Name="wordLength">16</P>
		</type>
		<P Name="complexity">SF_COMPLEX_INHERITED</P>
		<P Name="frame">SF_FRAME_NO</P>
	      </props>
	      <P Name="dataType">Inherit: Same as Simulink</P>
	    </data>
	    <data SSID="11" name="d23">
	      <P Name="scope">OUTPUT_DATA</P>
	      <props>
		<array>
		  <P Name="size">-1</P>
		</array>
		<type>
		  <P Name="method">SF_INHERITED_TYPE</P>
		  <P Name="primitive">SF_DOUBLE_TYPE</P>
		  <P Name="isSigned">1</P>
		  <P Name="wordLength">16</P>
		</type>
		<P Name="complexity">SF_COMPLEX_INHERITED</P>
		<P Name="frame">SF_FRAME_NO</P>
	      </props>
	      <P Name="dataType">Inherit: Same as Simulink</P>
	    </data>
	    <data SSID="12" name="d32">
	      <P Name="scope">OUTPUT_DATA</P>
	      <props>
		<array>
		  <P Name="size">-1</P>
		</array>
		<type>
		  <P Name="method">SF_INHERITED_TYPE</P>
		  <P Name="primitive">SF_DOUBLE_TYPE</P>
		  <P Name="isSigned">1</P>
		  <P Name="wordLength">16</P>
		</type>
		<P Name="complexity">SF_COMPLEX_INHERITED</P>
		<P Name="frame">SF_FRAME_NO</P>
	      </props>
	      <P Name="dataType">Inherit: Same as Simulink</P>
	    </data>
	    <data SSID="13" name="d33">
	      <P Name="scope">OUTPUT_DATA</P>
	      <props>
		<array>
		  <P Name="size">-1</P>
		</array>
		<type>
		  <P Name="method">SF_INHERITED_TYPE</P>
		  <P Name="primitive">SF_DOUBLE_TYPE</P>
		  <P Name="isSigned">1</P>
		  <P Name="wordLength">16</P>
		</type>
		<P Name="complexity">SF_COMPLEX_INHERITED</P>
		<P Name="frame">SF_FRAME_NO</P>
	      </props>
	      <P Name="dataType">Inherit: Same as Simulink</P>
	    </data>
	    <data SSID="14" name="x0">
	      <P Name="scope">OUTPUT_DATA</P>
	      <props>
		<array>
		  <P Name="size">-1</P>
		</array>
		<type>
		  <P Name="method">SF_INHERITED_TYPE</P>
		  <P Name="primitive">SF_DOUBLE_TYPE</P>
		  <P Name="isSigned">1</P>
		  <P Name="wordLength">16</P>
		</type>
		<P Name="complexity">SF_COMPLEX_INHERITED</P>
		<P Name="frame">SF_FRAME_NO</P>
	      </props>
	      <P Name="dataType">Inherit: Same as Simulink</P>
	    </data>
	    <data SSID="15" name="y0">
	      <P Name="scope">OUTPUT_DATA</P>
	      <props>
		<array>
		  <P Name="size">-1</P>
		</array>
		<type>
		  <P Name="method">SF_INHERITED_TYPE</P>
		  <P Name="primitive">SF_DOUBLE_TYPE</P>
		  <P Name="isSigned">1</P>
		  <P Name="wordLength">16</P>
		</type>
		<P Name="complexity">SF_COMPLEX_INHERITED</P>
		<P Name="frame">SF_FRAME_NO</P>
	      </props>
	      <P Name="dataType">Inherit: Same as Simulink</P>
	    </data>
	    <data SSID="17" name="u">
	      <P Name="scope">INPUT_DATA</P>
	      <props>
		<array>
		  <P Name="size">-1</P>
		</array>
		<type>
		  <P Name="method">SF_INHERITED_TYPE</P>
		  <P Name="primitive">SF_DOUBLE_TYPE</P>
		  <P Name="isSigned">1</P>
		  <P Name="wordLength">16</P>
		</type>
		<P Name="complexity">SF_COMPLEX_INHERITED</P>
		<P Name="frame">SF_FRAME_INHERITED</P>
	      </props>
	      <P Name="dataType">Inherit: Same as Simulink</P>
	    </data>
	    <data SSID="18" name="r">
	      <P Name="scope">INPUT_DATA</P>
	      <props>
		<array>
		  <P Name="size">-1</P>
		</array>
		<type>
		  <P Name="method">SF_INHERITED_TYPE</P>
		  <P Name="primitive">SF_DOUBLE_TYPE</P>
		  <P Name="isSigned">1</P>
		  <P Name="wordLength">16</P>
		</type>
		<P Name="complexity">SF_COMPLEX_INHERITED</P>
		<P Name="frame">SF_FRAME_INHERITED</P>
	      </props>
	      <P Name="dataType">Inherit: Same as Simulink</P>
	    </data>
	    <data SSID="19" name="u1">
	      <P Name="scope">INPUT_DATA</P>
	      <props>
		<array>
		  <P Name="size">-1</P>
		</array>
		<type>
		  <P Name="method">SF_INHERITED_TYPE</P>
		  <P Name="primitive">SF_DOUBLE_TYPE</P>
		  <P Name="isSigned">1</P>
		  <P Name="wordLength">16</P>
		</type>
		<P Name="complexity">SF_COMPLEX_INHERITED</P>
		<P Name="frame">SF_FRAME_INHERITED</P>
	      </props>
	      <P Name="dataType">Inherit: Same as Simulink</P>
	    </data>
	    <data SSID="20" name="r1">
	      <P Name="scope">INPUT_DATA</P>
	      <props>
		<array>
		  <P Name="size">-1</P>
		</array>
		<type>
		  <P Name="method">SF_INHERITED_TYPE</P>
		  <P Name="primitive">SF_DOUBLE_TYPE</P>
		  <P Name="isSigned">1</P>
		  <P Name="wordLength">16</P>
		</type>
		<P Name="complexity">SF_COMPLEX_INHERITED</P>
		<P Name="frame">SF_FRAME_INHERITED</P>
	      </props>
	      <P Name="dataType">Inherit: Same as Simulink</P>
	    </data>
	    <data SSID="23" name="d111">
	      <P Name="scope">OUTPUT_DATA</P>
	      <props>
		<array>
		  <P Name="size">-1</P>
		</array>
		<type>
		  <P Name="method">SF_INHERITED_TYPE</P>
		  <P Name="primitive">SF_DOUBLE_TYPE</P>
		  <P Name="isSigned">1</P>
		  <P Name="wordLength">16</P>
		</type>
		<P Name="complexity">SF_COMPLEX_INHERITED</P>
		<P Name="frame">SF_FRAME_NO</P>
	      </props>
	      <P Name="dataType">Inherit: Same as Simulink</P>
	    </data>
	    <data SSID="25" name="d331">
	      <P Name="scope">OUTPUT_DATA</P>
	      <props>
		<array>
		  <P Name="size">-1</P>
		</array>
		<type>
		  <P Name="method">SF_INHERITED_TYPE</P>
		  <P Name="primitive">SF_DOUBLE_TYPE</P>
		  <P Name="isSigned">1</P>
		  <P Name="wordLength">16</P>
		</type>
		<P Name="complexity">SF_COMPLEX_INHERITED</P>
		<P Name="frame">SF_FRAME_NO</P>
	      </props>
	      <P Name="dataType">Inherit: Same as Simulink</P>
	    </data>
	    <transition SSID="2">
	      <P Name="labelString">{eML_blk_kernel();}</P>
	      <P Name="labelPosition">[36.125 25.875 102.544 14.964]</P>
	      <P Name="fontSize">12</P>
	      <src>
		<P Name="intersection">[0 0 1 0 23.5747 14.625 0 0]</P>
	      </src>
	      <dst>
		<P Name="SSID">3</P>
		<P Name="intersection">[1 0 -1 0 23.5747 42.5747 0 0]</P>
	      </dst>
	      <P Name="midPoint">[23.5747 24.9468]</P>
	      <P Name="dataLimits">[21.175 25.975 14.625 42.575]</P>
	      <P Name="subviewer">94</P>
	      <P Name="drawStyle">SMART</P>
	      <slide>
		<P Name="sticky">BOTH_STICK</P>
	      </slide>
	      <P Name="executionOrder">1</P>
	    </transition>
	    <junction SSID="3">
	      <P Name="position">[23.5747 49.5747 7]</P>
	      <P Name="subviewer">94</P>
	      <P Name="type">CONNECTIVE_JUNCTION</P>
	    </junction>
	  </Children>
	</chart>
	<chart id="117">
	  <P Name="name">Subsystem2/MATLAB Function1</P>
	  <P Name="windowPosition">[352.761 488.141 161 328]</P>
	  <P Name="viewLimits">[0 156.75 0 153.75]</P>
	  <P Name="screen">[1 1 1280 1024 1.000677131425054]</P>
	  <P Name="viewObj">117</P>
	  <P Name="ssIdHighWaterMark">6</P>
	  <P Name="decomposition">CLUSTER_CHART</P>
	  <P Name="type">EML_CHART</P>
	  <P Name="chartFileNumber">4</P>
	  <P Name="disableImplicitCasting">1</P>
	  <eml>
	    <P Name="name">fcn</P>
	  </eml>
	  <Children>
	    <state SSID="1">
	      <P Name="labelString">eML_blk_kernel()</P>
	      <P Name="position">[18 64.5 118 66]</P>
	      <P Name="fontSize">12</P>
	      <P Name="superState">SUBCHART</P>
	      <P Name="subviewer">117</P>
	      <P Name="type">FUNC_STATE</P>
	      <P Name="decomposition">CLUSTER_STATE</P>
	      <eml>
		<P Name="isEML">1</P>
		<P Name="script">function s = fcn(tu,tr)
%#codegen

s= tu^2+tr^2;</P>
		<P Name="editorLayout" Class="double">Matrix(4,1)
[[10.0]; [5.0]; [700.0]; [500.0]]</P>
	      </eml>
	    </state>
	    <data SSID="4" name="tu">
	      <P Name="scope">INPUT_DATA</P>
	      <props>
		<array>
		  <P Name="size">-1</P>
		</array>
		<type>
		  <P Name="method">SF_INHERITED_TYPE</P>
		  <P Name="primitive">SF_DOUBLE_TYPE</P>
		</type>
		<P Name="complexity">SF_COMPLEX_INHERITED</P>
	      </props>
	      <P Name="dataType">Inherit: Same as Simulink</P>
	    </data>
	    <data SSID="5" name="s">
	      <P Name="scope">OUTPUT_DATA</P>
	      <props>
		<array>
		  <P Name="size">-1</P>
		</array>
		<type>
		  <P Name="method">SF_INHERITED_TYPE</P>
		  <P Name="primitive">SF_DOUBLE_TYPE</P>
		</type>
		<P Name="complexity">SF_COMPLEX_INHERITED</P>
		<P Name="frame">SF_FRAME_NO</P>
	      </props>
	      <P Name="dataType">Inherit: Same as Simulink</P>
	    </data>
	    <data SSID="6" name="tr">
	      <P Name="scope">INPUT_DATA</P>
	      <props>
		<array>
		  <P Name="size">-1</P>
		</array>
		<type>
		  <P Name="method">SF_INHERITED_TYPE</P>
		  <P Name="primitive">SF_DOUBLE_TYPE</P>
		  <P Name="isSigned">1</P>
		  <P Name="wordLength">16</P>
		</type>
		<P Name="complexity">SF_COMPLEX_INHERITED</P>
		<P Name="frame">SF_FRAME_INHERITED</P>
	      </props>
	      <P Name="dataType">Inherit: Same as Simulink</P>
	    </data>
	    <transition SSID="2">
	      <P Name="labelString">{eML_blk_kernel();}</P>
	      <P Name="labelPosition">[36.125 25.875 102.544 14.964]</P>
	      <P Name="fontSize">12</P>
	      <src>
		<P Name="intersection">[0 0 1 0 23.5747 14.625 0 0]</P>
	      </src>
	      <dst>
		<P Name="SSID">3</P>
		<P Name="intersection">[1 0 -1 0 23.5747 42.5747 0 0]</P>
	      </dst>
	      <P Name="midPoint">[23.5747 24.9468]</P>
	      <P Name="dataLimits">[21.175 25.975 14.625 42.575]</P>
	      <P Name="subviewer">117</P>
	      <P Name="drawStyle">SMART</P>
	      <slide>
		<P Name="sticky">BOTH_STICK</P>
	      </slide>
	      <P Name="executionOrder">1</P>
	    </transition>
	    <junction SSID="3">
	      <P Name="position">[23.5747 49.5747 7]</P>
	      <P Name="subviewer">117</P>
	      <P Name="type">CONNECTIVE_JUNCTION</P>
	    </junction>
	  </Children>
	</chart>
	<chart id="125">
	  <P Name="name">Subsystem5/MATLAB Function1</P>
	  <P Name="windowPosition">[352.761 488.141 161 328]</P>
	  <P Name="viewLimits">[0 156.75 0 153.75]</P>
	  <P Name="screen">[1 1 1280 1024 1.000677131425054]</P>
	  <P Name="viewObj">125</P>
	  <P Name="ssIdHighWaterMark">6</P>
	  <P Name="decomposition">CLUSTER_CHART</P>
	  <P Name="type">EML_CHART</P>
	  <P Name="chartFileNumber">5</P>
	  <P Name="disableImplicitCasting">1</P>
	  <eml>
	    <P Name="name">fcn</P>
	  </eml>
	  <Children>
	    <state SSID="1">
	      <P Name="labelString">eML_blk_kernel()</P>
	      <P Name="position">[18 64.5 118 66]</P>
	      <P Name="fontSize">12</P>
	      <P Name="superState">SUBCHART</P>
	      <P Name="subviewer">125</P>
	      <P Name="type">FUNC_STATE</P>
	      <P Name="decomposition">CLUSTER_STATE</P>
	      <eml>
		<P Name="isEML">1</P>
		<P Name="script">function s = fcn(tu,tr)
%#codegen

s= tu^2+tr^2;</P>
		<P Name="editorLayout" Class="double">Matrix(4,1)
[[10.0]; [5.0]; [700.0]; [500.0]]</P>
	      </eml>
	    </state>
	    <data SSID="4" name="tu">
	      <P Name="scope">INPUT_DATA</P>
	      <props>
		<array>
		  <P Name="size">-1</P>
		</array>
		<type>
		  <P Name="method">SF_INHERITED_TYPE</P>
		  <P Name="primitive">SF_DOUBLE_TYPE</P>
		</type>
		<P Name="complexity">SF_COMPLEX_INHERITED</P>
	      </props>
	      <P Name="dataType">Inherit: Same as Simulink</P>
	    </data>
	    <data SSID="5" name="s">
	      <P Name="scope">OUTPUT_DATA</P>
	      <props>
		<array>
		  <P Name="size">-1</P>
		</array>
		<type>
		  <P Name="method">SF_INHERITED_TYPE</P>
		  <P Name="primitive">SF_DOUBLE_TYPE</P>
		</type>
		<P Name="complexity">SF_COMPLEX_INHERITED</P>
		<P Name="frame">SF_FRAME_NO</P>
	      </props>
	      <P Name="dataType">Inherit: Same as Simulink</P>
	    </data>
	    <data SSID="6" name="tr">
	      <P Name="scope">INPUT_DATA</P>
	      <props>
		<array>
		  <P Name="size">-1</P>
		</array>
		<type>
		  <P Name="method">SF_INHERITED_TYPE</P>
		  <P Name="primitive">SF_DOUBLE_TYPE</P>
		  <P Name="isSigned">1</P>
		  <P Name="wordLength">16</P>
		</type>
		<P Name="complexity">SF_COMPLEX_INHERITED</P>
		<P Name="frame">SF_FRAME_INHERITED</P>
	      </props>
	      <P Name="dataType">Inherit: Same as Simulink</P>
	    </data>
	    <transition SSID="2">
	      <P Name="labelString">{eML_blk_kernel();}</P>
	      <P Name="labelPosition">[36.125 25.875 102.544 14.964]</P>
	      <P Name="fontSize">12</P>
	      <src>
		<P Name="intersection">[0 0 1 0 23.5747 14.625 0 0]</P>
	      </src>
	      <dst>
		<P Name="SSID">3</P>
		<P Name="intersection">[1 0 -1 0 23.5747 42.5747 0 0]</P>
	      </dst>
	      <P Name="midPoint">[23.5747 24.9468]</P>
	      <P Name="dataLimits">[21.175 25.975 14.625 42.575]</P>
	      <P Name="subviewer">125</P>
	      <P Name="drawStyle">SMART</P>
	      <slide>
		<P Name="sticky">BOTH_STICK</P>
	      </slide>
	      <P Name="executionOrder">1</P>
	    </transition>
	    <junction SSID="3">
	      <P Name="position">[23.5747 49.5747 7]</P>
	      <P Name="subviewer">125</P>
	      <P Name="type">CONNECTIVE_JUNCTION</P>
	    </junction>
	  </Children>
	</chart>
	<chart id="133">
	  <P Name="name">Subsystem2/MATLAB Function2</P>
	  <P Name="windowPosition">[352.761 488.141 161 328]</P>
	  <P Name="viewLimits">[0 156.75 0 153.75]</P>
	  <P Name="screen">[1 1 1280 1024 1.000677131425054]</P>
	  <P Name="viewObj">133</P>
	  <P Name="ssIdHighWaterMark">12</P>
	  <P Name="decomposition">CLUSTER_CHART</P>
	  <P Name="type">EML_CHART</P>
	  <P Name="chartFileNumber">6</P>
	  <P Name="disableImplicitCasting">1</P>
	  <eml>
	    <P Name="name">fcn</P>
	  </eml>
	  <Children>
	    <state SSID="1">
	      <P Name="labelString">eML_blk_kernel()</P>
	      <P Name="position">[18 64.5 118 66]</P>
	      <P Name="fontSize">12</P>
	      <P Name="superState">SUBCHART</P>
	      <P Name="subviewer">133</P>
	      <P Name="type">FUNC_STATE</P>
	      <P Name="decomposition">CLUSTER_STATE</P>
	      <eml>
		<P Name="isEML">1</P>
		<P Name="script">function [s1,s2,s3] = fcn(x,y,psi,u,v,r)
%#codegen
a=1;
s1=sqrt(x^2+y^2+psi^2+u^2+v^2+r^2)^(a);
s2=sqrt(u^2+v^2+r^2)^(a);
s3=x^2+y^2+psi^2+u^2+v^2+r^2;</P>
		<P Name="editorLayout" Class="double">Matrix(4,1)
[[10.0]; [5.0]; [700.0]; [500.0]]</P>
	      </eml>
	    </state>
	    <data SSID="4" name="x">
	      <P Name="scope">INPUT_DATA</P>
	      <props>
		<array>
		  <P Name="size">-1</P>
		</array>
		<type>
		  <P Name="method">SF_INHERITED_TYPE</P>
		  <P Name="primitive">SF_DOUBLE_TYPE</P>
		</type>
		<P Name="complexity">SF_COMPLEX_INHERITED</P>
	      </props>
	      <P Name="dataType">Inherit: Same as Simulink</P>
	    </data>
	    <data SSID="5" name="s1">
	      <P Name="scope">OUTPUT_DATA</P>
	      <props>
		<array>
		  <P Name="size">-1</P>
		</array>
		<type>
		  <P Name="method">SF_INHERITED_TYPE</P>
		  <P Name="primitive">SF_DOUBLE_TYPE</P>
		</type>
		<P Name="complexity">SF_COMPLEX_INHERITED</P>
		<P Name="frame">SF_FRAME_NO</P>
	      </props>
	      <P Name="dataType">Inherit: Same as Simulink</P>
	    </data>
	    <data SSID="6" name="y">
	      <P Name="scope">INPUT_DATA</P>
	      <props>
		<array>
		  <P Name="size">-1</P>
		</array>
		<type>
		  <P Name="method">SF_INHERITED_TYPE</P>
		  <P Name="primitive">SF_DOUBLE_TYPE</P>
		  <P Name="isSigned">1</P>
		  <P Name="wordLength">16</P>
		</type>
		<P Name="complexity">SF_COMPLEX_INHERITED</P>
		<P Name="frame">SF_FRAME_INHERITED</P>
	      </props>
	      <P Name="dataType">Inherit: Same as Simulink</P>
	    </data>
	    <data SSID="7" name="psi">
	      <P Name="scope">INPUT_DATA</P>
	      <props>
		<array>
		  <P Name="size">-1</P>
		</array>
		<type>
		  <P Name="method">SF_INHERITED_TYPE</P>
		  <P Name="primitive">SF_DOUBLE_TYPE</P>
		  <P Name="isSigned">1</P>
		  <P Name="wordLength">16</P>
		</type>
		<P Name="complexity">SF_COMPLEX_INHERITED</P>
		<P Name="frame">SF_FRAME_INHERITED</P>
	      </props>
	      <P Name="dataType">Inherit: Same as Simulink</P>
	    </data>
	    <data SSID="8" name="u">
	      <P Name="scope">INPUT_DATA</P>
	      <props>
		<array>
		  <P Name="size">-1</P>
		</array>
		<type>
		  <P Name="method">SF_INHERITED_TYPE</P>
		  <P Name="primitive">SF_DOUBLE_TYPE</P>
		  <P Name="isSigned">1</P>
		  <P Name="wordLength">16</P>
		</type>
		<P Name="complexity">SF_COMPLEX_INHERITED</P>
		<P Name="frame">SF_FRAME_INHERITED</P>
	      </props>
	      <P Name="dataType">Inherit: Same as Simulink</P>
	    </data>
	    <data SSID="9" name="v">
	      <P Name="scope">INPUT_DATA</P>
	      <props>
		<array>
		  <P Name="size">-1</P>
		</array>
		<type>
		  <P Name="method">SF_INHERITED_TYPE</P>
		  <P Name="primitive">SF_DOUBLE_TYPE</P>
		  <P Name="isSigned">1</P>
		  <P Name="wordLength">16</P>
		</type>
		<P Name="complexity">SF_COMPLEX_INHERITED</P>
		<P Name="frame">SF_FRAME_INHERITED</P>
	      </props>
	      <P Name="dataType">Inherit: Same as Simulink</P>
	    </data>
	    <data SSID="10" name="r">
	      <P Name="scope">INPUT_DATA</P>
	      <props>
		<array>
		  <P Name="size">-1</P>
		</array>
		<type>
		  <P Name="method">SF_INHERITED_TYPE</P>
		  <P Name="primitive">SF_DOUBLE_TYPE</P>
		  <P Name="isSigned">1</P>
		  <P Name="wordLength">16</P>
		</type>
		<P Name="complexity">SF_COMPLEX_INHERITED</P>
		<P Name="frame">SF_FRAME_INHERITED</P>
	      </props>
	      <P Name="dataType">Inherit: Same as Simulink</P>
	    </data>
	    <data SSID="11" name="s2">
	      <P Name="scope">OUTPUT_DATA</P>
	      <props>
		<array>
		  <P Name="size">-1</P>
		</array>
		<type>
		  <P Name="method">SF_INHERITED_TYPE</P>
		  <P Name="primitive">SF_DOUBLE_TYPE</P>
		  <P Name="isSigned">1</P>
		  <P Name="wordLength">16</P>
		</type>
		<P Name="complexity">SF_COMPLEX_INHERITED</P>
		<P Name="frame">SF_FRAME_NO</P>
	      </props>
	      <P Name="dataType">Inherit: Same as Simulink</P>
	    </data>
	    <data SSID="12" name="s3">
	      <P Name="scope">OUTPUT_DATA</P>
	      <props>
		<array>
		  <P Name="size">-1</P>
		</array>
		<type>
		  <P Name="method">SF_INHERITED_TYPE</P>
		  <P Name="primitive">SF_DOUBLE_TYPE</P>
		  <P Name="isSigned">1</P>
		  <P Name="wordLength">16</P>
		</type>
		<P Name="complexity">SF_COMPLEX_INHERITED</P>
		<P Name="frame">SF_FRAME_NO</P>
	      </props>
	      <P Name="dataType">Inherit: Same as Simulink</P>
	    </data>
	    <transition SSID="2">
	      <P Name="labelString">{eML_blk_kernel();}</P>
	      <P Name="labelPosition">[36.125 25.875 102.544 14.964]</P>
	      <P Name="fontSize">12</P>
	      <src>
		<P Name="intersection">[0 0 1 0 23.5747 14.625 0 0]</P>
	      </src>
	      <dst>
		<P Name="SSID">3</P>
		<P Name="intersection">[1 0 -1 0 23.5747 42.5747 0 0]</P>
	      </dst>
	      <P Name="midPoint">[23.5747 24.9468]</P>
	      <P Name="dataLimits">[21.175 25.975 14.625 42.575]</P>
	      <P Name="subviewer">133</P>
	      <P Name="drawStyle">SMART</P>
	      <slide>
		<P Name="sticky">BOTH_STICK</P>
	      </slide>
	      <P Name="executionOrder">1</P>
	    </transition>
	    <junction SSID="3">
	      <P Name="position">[23.5747 49.5747 7]</P>
	      <P Name="subviewer">133</P>
	      <P Name="type">CONNECTIVE_JUNCTION</P>
	    </junction>
	  </Children>
	</chart>
	<chart id="147">
	  <P Name="name">Subsystem5/MATLAB Function2</P>
	  <P Name="windowPosition">[352.761 488.141 161 328]</P>
	  <P Name="viewLimits">[0 156.75 0 153.75]</P>
	  <P Name="screen">[1 1 1280 1024 1.000677131425054]</P>
	  <P Name="viewObj">147</P>
	  <P Name="ssIdHighWaterMark">11</P>
	  <P Name="decomposition">CLUSTER_CHART</P>
	  <P Name="type">EML_CHART</P>
	  <P Name="chartFileNumber">7</P>
	  <P Name="disableImplicitCasting">1</P>
	  <eml>
	    <P Name="name">fcn</P>
	  </eml>
	  <Children>
	    <state SSID="1">
	      <P Name="labelString">eML_blk_kernel()</P>
	      <P Name="position">[18 64.5 118 66]</P>
	      <P Name="fontSize">12</P>
	      <P Name="superState">SUBCHART</P>
	      <P Name="subviewer">147</P>
	      <P Name="type">FUNC_STATE</P>
	      <P Name="decomposition">CLUSTER_STATE</P>
	      <eml>
		<P Name="isEML">1</P>
		<P Name="script">function [s1,s2] = fcn(x,y,psi,u,v,r)
%#codegen

s1= x^2+y^2+psi^2+u^2+r^2;
s2=(sqrt(u^2+v^2+r^2));</P>
		<P Name="editorLayout" Class="double">Matrix(4,1)
[[10.0]; [5.0]; [700.0]; [500.0]]</P>
	      </eml>
	    </state>
	    <data SSID="4" name="x">
	      <P Name="scope">INPUT_DATA</P>
	      <props>
		<array>
		  <P Name="size">-1</P>
		</array>
		<type>
		  <P Name="method">SF_INHERITED_TYPE</P>
		  <P Name="primitive">SF_DOUBLE_TYPE</P>
		</type>
		<P Name="complexity">SF_COMPLEX_INHERITED</P>
	      </props>
	      <P Name="dataType">Inherit: Same as Simulink</P>
	    </data>
	    <data SSID="5" name="s1">
	      <P Name="scope">OUTPUT_DATA</P>
	      <props>
		<array>
		  <P Name="size">-1</P>
		</array>
		<type>
		  <P Name="method">SF_INHERITED_TYPE</P>
		  <P Name="primitive">SF_DOUBLE_TYPE</P>
		</type>
		<P Name="complexity">SF_COMPLEX_INHERITED</P>
		<P Name="frame">SF_FRAME_NO</P>
	      </props>
	      <P Name="dataType">Inherit: Same as Simulink</P>
	    </data>
	    <data SSID="6" name="y">
	      <P Name="scope">INPUT_DATA</P>
	      <props>
		<array>
		  <P Name="size">-1</P>
		</array>
		<type>
		  <P Name="method">SF_INHERITED_TYPE</P>
		  <P Name="primitive">SF_DOUBLE_TYPE</P>
		  <P Name="isSigned">1</P>
		  <P Name="wordLength">16</P>
		</type>
		<P Name="complexity">SF_COMPLEX_INHERITED</P>
		<P Name="frame">SF_FRAME_INHERITED</P>
	      </props>
	      <P Name="dataType">Inherit: Same as Simulink</P>
	    </data>
	    <data SSID="7" name="psi">
	      <P Name="scope">INPUT_DATA</P>
	      <props>
		<array>
		  <P Name="size">-1</P>
		</array>
		<type>
		  <P Name="method">SF_INHERITED_TYPE</P>
		  <P Name="primitive">SF_DOUBLE_TYPE</P>
		  <P Name="isSigned">1</P>
		  <P Name="wordLength">16</P>
		</type>
		<P Name="complexity">SF_COMPLEX_INHERITED</P>
		<P Name="frame">SF_FRAME_INHERITED</P>
	      </props>
	      <P Name="dataType">Inherit: Same as Simulink</P>
	    </data>
	    <data SSID="8" name="u">
	      <P Name="scope">INPUT_DATA</P>
	      <props>
		<array>
		  <P Name="size">-1</P>
		</array>
		<type>
		  <P Name="method">SF_INHERITED_TYPE</P>
		  <P Name="primitive">SF_DOUBLE_TYPE</P>
		  <P Name="isSigned">1</P>
		  <P Name="wordLength">16</P>
		</type>
		<P Name="complexity">SF_COMPLEX_INHERITED</P>
		<P Name="frame">SF_FRAME_INHERITED</P>
	      </props>
	      <P Name="dataType">Inherit: Same as Simulink</P>
	    </data>
	    <data SSID="9" name="v">
	      <P Name="scope">INPUT_DATA</P>
	      <props>
		<array>
		  <P Name="size">-1</P>
		</array>
		<type>
		  <P Name="method">SF_INHERITED_TYPE</P>
		  <P Name="primitive">SF_DOUBLE_TYPE</P>
		  <P Name="isSigned">1</P>
		  <P Name="wordLength">16</P>
		</type>
		<P Name="complexity">SF_COMPLEX_INHERITED</P>
		<P Name="frame">SF_FRAME_INHERITED</P>
	      </props>
	      <P Name="dataType">Inherit: Same as Simulink</P>
	    </data>
	    <data SSID="10" name="r">
	      <P Name="scope">INPUT_DATA</P>
	      <props>
		<array>
		  <P Name="size">-1</P>
		</array>
		<type>
		  <P Name="method">SF_INHERITED_TYPE</P>
		  <P Name="primitive">SF_DOUBLE_TYPE</P>
		  <P Name="isSigned">1</P>
		  <P Name="wordLength">16</P>
		</type>
		<P Name="complexity">SF_COMPLEX_INHERITED</P>
		<P Name="frame">SF_FRAME_INHERITED</P>
	      </props>
	      <P Name="dataType">Inherit: Same as Simulink</P>
	    </data>
	    <data SSID="11" name="s2">
	      <P Name="scope">OUTPUT_DATA</P>
	      <props>
		<array>
		  <P Name="size">-1</P>
		</array>
		<type>
		  <P Name="method">SF_INHERITED_TYPE</P>
		  <P Name="primitive">SF_DOUBLE_TYPE</P>
		  <P Name="isSigned">1</P>
		  <P Name="wordLength">16</P>
		</type>
		<P Name="complexity">SF_COMPLEX_INHERITED</P>
		<P Name="frame">SF_FRAME_NO</P>
	      </props>
	      <P Name="dataType">Inherit: Same as Simulink</P>
	    </data>
	    <transition SSID="2">
	      <P Name="labelString">{eML_blk_kernel();}</P>
	      <P Name="labelPosition">[36.125 25.875 102.544 14.964]</P>
	      <P Name="fontSize">12</P>
	      <src>
		<P Name="intersection">[0 0 1 0 23.5747 14.625 0 0]</P>
	      </src>
	      <dst>
		<P Name="SSID">3</P>
		<P Name="intersection">[1 0 -1 0 23.5747 42.5747 0 0]</P>
	      </dst>
	      <P Name="midPoint">[23.5747 24.9468]</P>
	      <P Name="dataLimits">[21.175 25.975 14.625 42.575]</P>
	      <P Name="subviewer">147</P>
	      <P Name="drawStyle">SMART</P>
	      <slide>
		<P Name="sticky">BOTH_STICK</P>
	      </slide>
	      <P Name="executionOrder">1</P>
	    </transition>
	    <junction SSID="3">
	      <P Name="position">[23.5747 49.5747 7]</P>
	      <P Name="subviewer">147</P>
	      <P Name="type">CONNECTIVE_JUNCTION</P>
	    </junction>
	  </Children>
	</chart>
	<chart id="160">
	  <P Name="name">Subsystem2/MATLAB Function3</P>
	  <P Name="windowPosition">[352.761 488.141 161 328]</P>
	  <P Name="viewLimits">[0 156.75 0 153.75]</P>
	  <P Name="screen">[1 1 1280 1024 1.000677131425054]</P>
	  <P Name="viewObj">160</P>
	  <P Name="ssIdHighWaterMark">6</P>
	  <P Name="decomposition">CLUSTER_CHART</P>
	  <P Name="type">EML_CHART</P>
	  <P Name="chartFileNumber">8</P>
	  <P Name="disableImplicitCasting">1</P>
	  <eml>
	    <P Name="name">fcn</P>
	  </eml>
	  <Children>
	    <state SSID="1">
	      <P Name="labelString">eML_blk_kernel()</P>
	      <P Name="position">[18 64.5 118 66]</P>
	      <P Name="fontSize">12</P>
	      <P Name="superState">SUBCHART</P>
	      <P Name="subviewer">160</P>
	      <P Name="type">FUNC_STATE</P>
	      <P Name="decomposition">CLUSTER_STATE</P>
	      <eml>
		<P Name="isEML">1</P>
		<P Name="script">function y = fcn(z5,z2)
xi1=1/6;
k1=9;
V2=0.5*z5^2+(k1/(1+xi1))*abs(z2)^(1+xi1);
y =abs(z5^2/V2)^(1/10);</P>
		<P Name="editorLayout" Class="double">Matrix(4,1)
[[10.0]; [5.0]; [700.0]; [500.0]]</P>
	      </eml>
	    </state>
	    <data SSID="4" name="z5">
	      <P Name="scope">INPUT_DATA</P>
	      <props>
		<array>
		  <P Name="size">-1</P>
		</array>
		<type>
		  <P Name="method">SF_INHERITED_TYPE</P>
		  <P Name="primitive">SF_DOUBLE_TYPE</P>
		</type>
		<P Name="complexity">SF_COMPLEX_INHERITED</P>
	      </props>
	      <P Name="dataType">Inherit: Same as Simulink</P>
	    </data>
	    <data SSID="5" name="y">
	      <P Name="scope">OUTPUT_DATA</P>
	      <props>
		<array>
		  <P Name="size">-1</P>
		</array>
		<type>
		  <P Name="method">SF_INHERITED_TYPE</P>
		  <P Name="primitive">SF_DOUBLE_TYPE</P>
		</type>
		<P Name="complexity">SF_COMPLEX_INHERITED</P>
		<P Name="frame">SF_FRAME_NO</P>
	      </props>
	      <P Name="dataType">Inherit: Same as Simulink</P>
	    </data>
	    <data SSID="6" name="z2">
	      <P Name="scope">INPUT_DATA</P>
	      <props>
		<array>
		  <P Name="size">-1</P>
		</array>
		<type>
		  <P Name="method">SF_INHERITED_TYPE</P>
		  <P Name="primitive">SF_DOUBLE_TYPE</P>
		  <P Name="isSigned">1</P>
		  <P Name="wordLength">16</P>
		</type>
		<P Name="complexity">SF_COMPLEX_INHERITED</P>
		<P Name="frame">SF_FRAME_INHERITED</P>
	      </props>
	      <P Name="dataType">Inherit: Same as Simulink</P>
	    </data>
	    <transition SSID="2">
	      <P Name="labelString">{eML_blk_kernel();}</P>
	      <P Name="labelPosition">[36.125 25.875 102.544 14.964]</P>
	      <P Name="fontSize">12</P>
	      <src>
		<P Name="intersection">[0 0 1 0 23.5747 14.625 0 0]</P>
	      </src>
	      <dst>
		<P Name="SSID">3</P>
		<P Name="intersection">[1 0 -1 0 23.5747 42.5747 0 0]</P>
	      </dst>
	      <P Name="midPoint">[23.5747 24.9468]</P>
	      <P Name="dataLimits">[21.175 25.975 14.625 42.575]</P>
	      <P Name="subviewer">160</P>
	      <P Name="drawStyle">SMART</P>
	      <slide>
		<P Name="sticky">BOTH_STICK</P>
	      </slide>
	      <P Name="executionOrder">1</P>
	    </transition>
	    <junction SSID="3">
	      <P Name="position">[23.5747 49.5747 7]</P>
	      <P Name="subviewer">160</P>
	      <P Name="type">CONNECTIVE_JUNCTION</P>
	    </junction>
	  </Children>
	</chart>
	<chart id="168">
	  <P Name="name">Subsystem1/MATLAB Function</P>
	  <P Name="windowPosition">[352.761 488.141 161 328]</P>
	  <P Name="viewLimits">[0 156.75 0 153.75]</P>
	  <P Name="screen">[1 1 1280 1024 1.000677131425054]</P>
	  <P Name="viewObj">168</P>
	  <P Name="visible">1</P>
	  <subviewS>
	  </subviewS>
	  <P Name="ssIdHighWaterMark">30</P>
	  <P Name="decomposition">CLUSTER_CHART</P>
	  <P Name="type">EML_CHART</P>
	  <P Name="chartFileNumber">9</P>
	  <P Name="disableImplicitCasting">1</P>
	  <eml>
	    <P Name="name">fcn</P>
	  </eml>
	  <Children>
	    <state SSID="1">
	      <P Name="labelString">eML_blk_kernel()</P>
	      <P Name="position">[18 64.5 118 66]</P>
	      <P Name="fontSize">12</P>
	      <P Name="superState">SUBCHART</P>
	      <P Name="subviewer">168</P>
	      <P Name="type">FUNC_STATE</P>
	      <P Name="decomposition">CLUSTER_STATE</P>
	      <eml>
		<P Name="isEML">1</P>
		<P Name="script">function [dx,dy,dpsi,du,dr,tauu,taur] = fcn(x,y,psi,u,r,m11,m33,d11,d33,t)

h1=1;h3=1;h4=100;h2=1;h5=2;
phi1=atan(x)*cos(psi)+atan(y)*sin(psi);
phi2=-atan(x)*sin(psi)+atan(y)*cos(psi);
tauu=m11*(-h1*abs(phi1)^(1)*sign(phi1)-h5*u);
taur=-h3*sign(psi)*abs(atan(100*psi))^(1)+h4*(abs(phi2))^(1/3)*sin(t)-h2*sign(r)*abs(atan(100*r))^(1);
dx=u*cos(psi);
dy=u*sin(psi);
dpsi=r;
du=-d11/m11*u+tauu/m11;
dr=-d33/m33*r+taur/m33;</P>
		<P Name="editorLayout" Class="double">Matrix(4,1)
[[10.0]; [5.0]; [700.0]; [500.0]]</P>
	      </eml>
	    </state>
	    <data SSID="4" name="x">
	      <P Name="scope">INPUT_DATA</P>
	      <props>
		<array>
		  <P Name="size">-1</P>
		</array>
		<type>
		  <P Name="method">SF_INHERITED_TYPE</P>
		  <P Name="primitive">SF_DOUBLE_TYPE</P>
		</type>
		<P Name="complexity">SF_COMPLEX_INHERITED</P>
	      </props>
	      <P Name="dataType">Inherit: Same as Simulink</P>
	    </data>
	    <data SSID="5" name="dx">
	      <P Name="scope">OUTPUT_DATA</P>
	      <props>
		<array>
		  <P Name="size">-1</P>
		</array>
		<type>
		  <P Name="method">SF_INHERITED_TYPE</P>
		  <P Name="primitive">SF_DOUBLE_TYPE</P>
		</type>
		<P Name="complexity">SF_COMPLEX_INHERITED</P>
		<P Name="frame">SF_FRAME_NO</P>
	      </props>
	      <P Name="dataType">Inherit: Same as Simulink</P>
	    </data>
	    <data SSID="6" name="y">
	      <P Name="scope">INPUT_DATA</P>
	      <props>
		<array>
		  <P Name="size">-1</P>
		</array>
		<type>
		  <P Name="method">SF_INHERITED_TYPE</P>
		  <P Name="primitive">SF_DOUBLE_TYPE</P>
		  <P Name="isSigned">1</P>
		  <P Name="wordLength">16</P>
		</type>
		<P Name="complexity">SF_COMPLEX_INHERITED</P>
		<P Name="frame">SF_FRAME_INHERITED</P>
	      </props>
	      <P Name="dataType">Inherit: Same as Simulink</P>
	    </data>
	    <data SSID="7" name="psi">
	      <P Name="scope">INPUT_DATA</P>
	      <props>
		<array>
		  <P Name="size">-1</P>
		</array>
		<type>
		  <P Name="method">SF_INHERITED_TYPE</P>
		  <P Name="primitive">SF_DOUBLE_TYPE</P>
		  <P Name="isSigned">1</P>
		  <P Name="wordLength">16</P>
		</type>
		<P Name="complexity">SF_COMPLEX_INHERITED</P>
		<P Name="frame">SF_FRAME_INHERITED</P>
	      </props>
	      <P Name="dataType">Inherit: Same as Simulink</P>
	    </data>
	    <data SSID="8" name="u">
	      <P Name="scope">INPUT_DATA</P>
	      <props>
		<array>
		  <P Name="size">-1</P>
		</array>
		<type>
		  <P Name="method">SF_INHERITED_TYPE</P>
		  <P Name="primitive">SF_DOUBLE_TYPE</P>
		  <P Name="isSigned">1</P>
		  <P Name="wordLength">16</P>
		</type>
		<P Name="complexity">SF_COMPLEX_INHERITED</P>
		<P Name="frame">SF_FRAME_INHERITED</P>
	      </props>
	      <P Name="dataType">Inherit: Same as Simulink</P>
	    </data>
	    <data SSID="13" name="r">
	      <P Name="scope">INPUT_DATA</P>
	      <props>
		<array>
		  <P Name="size">-1</P>
		</array>
		<type>
		  <P Name="method">SF_INHERITED_TYPE</P>
		  <P Name="primitive">SF_DOUBLE_TYPE</P>
		  <P Name="isSigned">1</P>
		  <P Name="wordLength">16</P>
		</type>
		<P Name="complexity">SF_COMPLEX_INHERITED</P>
		<P Name="frame">SF_FRAME_INHERITED</P>
	      </props>
	      <P Name="dataType">Inherit: Same as Simulink</P>
	    </data>
	    <data SSID="9" name="dy">
	      <P Name="scope">OUTPUT_DATA</P>
	      <props>
		<array>
		  <P Name="size">-1</P>
		</array>
		<type>
		  <P Name="method">SF_INHERITED_TYPE</P>
		  <P Name="primitive">SF_DOUBLE_TYPE</P>
		  <P Name="isSigned">1</P>
		  <P Name="wordLength">16</P>
		</type>
		<P Name="complexity">SF_COMPLEX_INHERITED</P>
		<P Name="frame">SF_FRAME_NO</P>
	      </props>
	      <P Name="dataType">Inherit: Same as Simulink</P>
	    </data>
	    <data SSID="10" name="dpsi">
	      <P Name="scope">OUTPUT_DATA</P>
	      <props>
		<array>
		  <P Name="size">-1</P>
		</array>
		<type>
		  <P Name="method">SF_INHERITED_TYPE</P>
		  <P Name="primitive">SF_DOUBLE_TYPE</P>
		  <P Name="isSigned">1</P>
		  <P Name="wordLength">16</P>
		</type>
		<P Name="complexity">SF_COMPLEX_INHERITED</P>
		<P Name="frame">SF_FRAME_NO</P>
	      </props>
	      <P Name="dataType">Inherit: Same as Simulink</P>
	    </data>
	    <data SSID="11" name="du">
	      <P Name="scope">OUTPUT_DATA</P>
	      <props>
		<array>
		  <P Name="size">-1</P>
		</array>
		<type>
		  <P Name="method">SF_INHERITED_TYPE</P>
		  <P Name="primitive">SF_DOUBLE_TYPE</P>
		  <P Name="isSigned">1</P>
		  <P Name="wordLength">16</P>
		</type>
		<P Name="complexity">SF_COMPLEX_INHERITED</P>
		<P Name="frame">SF_FRAME_NO</P>
	      </props>
	      <P Name="dataType">Inherit: Same as Simulink</P>
	    </data>
	    <data SSID="16" name="dr">
	      <P Name="scope">OUTPUT_DATA</P>
	      <props>
		<array>
		  <P Name="size">-1</P>
		</array>
		<type>
		  <P Name="method">SF_INHERITED_TYPE</P>
		  <P Name="primitive">SF_DOUBLE_TYPE</P>
		  <P Name="isSigned">1</P>
		  <P Name="wordLength">16</P>
		</type>
		<P Name="complexity">SF_COMPLEX_INHERITED</P>
		<P Name="frame">SF_FRAME_NO</P>
	      </props>
	      <P Name="dataType">Inherit: Same as Simulink</P>
	    </data>
	    <data SSID="17" name="m11">
	      <P Name="scope">INPUT_DATA</P>
	      <props>
		<array>
		  <P Name="size">-1</P>
		</array>
		<type>
		  <P Name="method">SF_INHERITED_TYPE</P>
		  <P Name="primitive">SF_DOUBLE_TYPE</P>
		  <P Name="isSigned">1</P>
		  <P Name="wordLength">16</P>
		</type>
		<P Name="complexity">SF_COMPLEX_INHERITED</P>
		<P Name="frame">SF_FRAME_INHERITED</P>
	      </props>
	      <P Name="dataType">Inherit: Same as Simulink</P>
	    </data>
	    <data SSID="21" name="m33">
	      <P Name="scope">INPUT_DATA</P>
	      <props>
		<array>
		  <P Name="size">-1</P>
		</array>
		<type>
		  <P Name="method">SF_INHERITED_TYPE</P>
		  <P Name="primitive">SF_DOUBLE_TYPE</P>
		  <P Name="isSigned">1</P>
		  <P Name="wordLength">16</P>
		</type>
		<P Name="complexity">SF_COMPLEX_INHERITED</P>
		<P Name="frame">SF_FRAME_INHERITED</P>
	      </props>
	      <P Name="dataType">Inherit: Same as Simulink</P>
	    </data>
	    <data SSID="22" name="d11">
	      <P Name="scope">INPUT_DATA</P>
	      <props>
		<array>
		  <P Name="size">-1</P>
		</array>
		<type>
		  <P Name="method">SF_INHERITED_TYPE</P>
		  <P Name="primitive">SF_DOUBLE_TYPE</P>
		  <P Name="isSigned">1</P>
		  <P Name="wordLength">16</P>
		</type>
		<P Name="complexity">SF_COMPLEX_INHERITED</P>
		<P Name="frame">SF_FRAME_INHERITED</P>
	      </props>
	      <P Name="dataType">Inherit: Same as Simulink</P>
	    </data>
	    <data SSID="26" name="d33">
	      <P Name="scope">INPUT_DATA</P>
	      <props>
		<array>
		  <P Name="size">-1</P>
		</array>
		<type>
		  <P Name="method">SF_INHERITED_TYPE</P>
		  <P Name="primitive">SF_DOUBLE_TYPE</P>
		  <P Name="isSigned">1</P>
		  <P Name="wordLength">16</P>
		</type>
		<P Name="complexity">SF_COMPLEX_INHERITED</P>
		<P Name="frame">SF_FRAME_INHERITED</P>
	      </props>
	      <P Name="dataType">Inherit: Same as Simulink</P>
	    </data>
	    <data SSID="19" name="t">
	      <P Name="scope">INPUT_DATA</P>
	      <props>
		<array>
		  <P Name="size">-1</P>
		</array>
		<type>
		  <P Name="method">SF_INHERITED_TYPE</P>
		  <P Name="primitive">SF_DOUBLE_TYPE</P>
		  <P Name="isSigned">1</P>
		  <P Name="wordLength">16</P>
		</type>
		<P Name="complexity">SF_COMPLEX_INHERITED</P>
		<P Name="frame">SF_FRAME_INHERITED</P>
	      </props>
	      <P Name="dataType">Inherit: Same as Simulink</P>
	    </data>
	    <data SSID="29" name="tauu">
	      <P Name="scope">OUTPUT_DATA</P>
	      <props>
		<array>
		  <P Name="size">-1</P>
		</array>
		<type>
		  <P Name="method">SF_INHERITED_TYPE</P>
		  <P Name="primitive">SF_DOUBLE_TYPE</P>
		  <P Name="isSigned">1</P>
		  <P Name="wordLength">16</P>
		</type>
		<P Name="complexity">SF_COMPLEX_INHERITED</P>
		<P Name="frame">SF_FRAME_NO</P>
	      </props>
	      <P Name="dataType">Inherit: Same as Simulink</P>
	    </data>
	    <data SSID="30" name="taur">
	      <P Name="scope">OUTPUT_DATA</P>
	      <props>
		<array>
		  <P Name="size">-1</P>
		</array>
		<type>
		  <P Name="method">SF_INHERITED_TYPE</P>
		  <P Name="primitive">SF_DOUBLE_TYPE</P>
		  <P Name="isSigned">1</P>
		  <P Name="wordLength">16</P>
		</type>
		<P Name="complexity">SF_COMPLEX_INHERITED</P>
		<P Name="frame">SF_FRAME_NO</P>
	      </props>
	      <P Name="dataType">Inherit: Same as Simulink</P>
	    </data>
	    <transition SSID="2">
	      <P Name="labelString">{eML_blk_kernel();}</P>
	      <P Name="labelPosition">[36.125 25.875 102.544 14.964]</P>
	      <P Name="fontSize">12</P>
	      <src>
		<P Name="intersection">[0 0 1 0 23.5747 14.625 0 0]</P>
	      </src>
	      <dst>
		<P Name="SSID">3</P>
		<P Name="intersection">[1 0 -1 0 23.5747 42.5747 0 0]</P>
	      </dst>
	      <P Name="midPoint">[23.5747 24.9468]</P>
	      <P Name="dataLimits">[21.175 25.975 14.625 42.575]</P>
	      <P Name="subviewer">168</P>
	      <P Name="drawStyle">SMART</P>
	      <slide>
		<P Name="sticky">BOTH_STICK</P>
	      </slide>
	      <P Name="executionOrder">1</P>
	    </transition>
	    <junction SSID="3">
	      <P Name="position">[23.5747 49.5747 7]</P>
	      <P Name="subviewer">168</P>
	      <P Name="type">CONNECTIVE_JUNCTION</P>
	    </junction>
	  </Children>
	</chart>
	<chart id="190">
	  <P Name="name">Subsystem1/MATLAB Function1</P>
	  <P Name="windowPosition">[352.761 488.141 161 328]</P>
	  <P Name="viewLimits">[0 156.75 0 153.75]</P>
	  <P Name="screen">[1 1 1280 1024 1.000677131425054]</P>
	  <P Name="viewObj">190</P>
	  <P Name="ssIdHighWaterMark">6</P>
	  <P Name="decomposition">CLUSTER_CHART</P>
	  <P Name="type">EML_CHART</P>
	  <P Name="chartFileNumber">10</P>
	  <P Name="disableImplicitCasting">1</P>
	  <eml>
	    <P Name="name">fcn</P>
	  </eml>
	  <Children>
	    <state SSID="1">
	      <P Name="labelString">eML_blk_kernel()</P>
	      <P Name="position">[18 64.5 118 66]</P>
	      <P Name="fontSize">12</P>
	      <P Name="superState">SUBCHART</P>
	      <P Name="subviewer">190</P>
	      <P Name="type">FUNC_STATE</P>
	      <P Name="decomposition">CLUSTER_STATE</P>
	      <eml>
		<P Name="isEML">1</P>
		<P Name="script">function s = fcn(tu,tr)
%#codegen

s= tu^2+tr^2;</P>
		<P Name="editorLayout" Class="double">Matrix(4,1)
[[10.0]; [5.0]; [700.0]; [500.0]]</P>
	      </eml>
	    </state>
	    <data SSID="4" name="tu">
	      <P Name="scope">INPUT_DATA</P>
	      <props>
		<array>
		  <P Name="size">-1</P>
		</array>
		<type>
		  <P Name="method">SF_INHERITED_TYPE</P>
		  <P Name="primitive">SF_DOUBLE_TYPE</P>
		</type>
		<P Name="complexity">SF_COMPLEX_INHERITED</P>
	      </props>
	      <P Name="dataType">Inherit: Same as Simulink</P>
	    </data>
	    <data SSID="5" name="s">
	      <P Name="scope">OUTPUT_DATA</P>
	      <props>
		<array>
		  <P Name="size">-1</P>
		</array>
		<type>
		  <P Name="method">SF_INHERITED_TYPE</P>
		  <P Name="primitive">SF_DOUBLE_TYPE</P>
		</type>
		<P Name="complexity">SF_COMPLEX_INHERITED</P>
		<P Name="frame">SF_FRAME_NO</P>
	      </props>
	      <P Name="dataType">Inherit: Same as Simulink</P>
	    </data>
	    <data SSID="6" name="tr">
	      <P Name="scope">INPUT_DATA</P>
	      <props>
		<array>
		  <P Name="size">-1</P>
		</array>
		<type>
		  <P Name="method">SF_INHERITED_TYPE</P>
		  <P Name="primitive">SF_DOUBLE_TYPE</P>
		  <P Name="isSigned">1</P>
		  <P Name="wordLength">16</P>
		</type>
		<P Name="complexity">SF_COMPLEX_INHERITED</P>
		<P Name="frame">SF_FRAME_INHERITED</P>
	      </props>
	      <P Name="dataType">Inherit: Same as Simulink</P>
	    </data>
	    <transition SSID="2">
	      <P Name="labelString">{eML_blk_kernel();}</P>
	      <P Name="labelPosition">[36.125 25.875 102.544 14.964]</P>
	      <P Name="fontSize">12</P>
	      <src>
		<P Name="intersection">[0 0 1 0 23.5747 14.625 0 0]</P>
	      </src>
	      <dst>
		<P Name="SSID">3</P>
		<P Name="intersection">[1 0 -1 0 23.5747 42.5747 0 0]</P>
	      </dst>
	      <P Name="midPoint">[23.5747 24.9468]</P>
	      <P Name="dataLimits">[21.175 25.975 14.625 42.575]</P>
	      <P Name="subviewer">190</P>
	      <P Name="drawStyle">SMART</P>
	      <slide>
		<P Name="sticky">BOTH_STICK</P>
	      </slide>
	      <P Name="executionOrder">1</P>
	    </transition>
	    <junction SSID="3">
	      <P Name="position">[23.5747 49.5747 7]</P>
	      <P Name="subviewer">190</P>
	      <P Name="type">CONNECTIVE_JUNCTION</P>
	    </junction>
	  </Children>
	</chart>
	<chart id="198">
	  <P Name="name">Subsystem1/MATLAB Function2</P>
	  <P Name="windowPosition">[352.761 488.141 161 328]</P>
	  <P Name="viewLimits">[0 156.75 0 153.75]</P>
	  <P Name="screen">[1 1 1280 1024 1.000677131425054]</P>
	  <P Name="viewObj">198</P>
	  <P Name="ssIdHighWaterMark">12</P>
	  <P Name="decomposition">CLUSTER_CHART</P>
	  <P Name="type">EML_CHART</P>
	  <P Name="chartFileNumber">11</P>
	  <P Name="disableImplicitCasting">1</P>
	  <eml>
	    <P Name="name">fcn</P>
	  </eml>
	  <Children>
	    <state SSID="1">
	      <P Name="labelString">eML_blk_kernel()</P>
	      <P Name="position">[18 64.5 118 66]</P>
	      <P Name="fontSize">12</P>
	      <P Name="superState">SUBCHART</P>
	      <P Name="subviewer">198</P>
	      <P Name="type">FUNC_STATE</P>
	      <P Name="decomposition">CLUSTER_STATE</P>
	      <eml>
		<P Name="isEML">1</P>
		<P Name="script">function [s1,s2,s3] = fcn(x,y,psi,u,r)
%#codegen

s1=-atan(x)*sin(psi)+atan(y)*cos(psi);
s2=atan(x)*cos(psi)+atan(y)*sin(psi);
s3=x^2+y^2+psi^2+u^2+r^2;</P>
		<P Name="editorLayout" Class="double">Matrix(4,1)
[[10.0]; [5.0]; [700.0]; [500.0]]</P>
	      </eml>
	    </state>
	    <data SSID="4" name="x">
	      <P Name="scope">INPUT_DATA</P>
	      <props>
		<array>
		  <P Name="size">-1</P>
		</array>
		<type>
		  <P Name="method">SF_INHERITED_TYPE</P>
		  <P Name="primitive">SF_DOUBLE_TYPE</P>
		</type>
		<P Name="complexity">SF_COMPLEX_INHERITED</P>
	      </props>
	      <P Name="dataType">Inherit: Same as Simulink</P>
	    </data>
	    <data SSID="5" name="s1">
	      <P Name="scope">OUTPUT_DATA</P>
	      <props>
		<array>
		  <P Name="size">-1</P>
		</array>
		<type>
		  <P Name="method">SF_INHERITED_TYPE</P>
		  <P Name="primitive">SF_DOUBLE_TYPE</P>
		</type>
		<P Name="complexity">SF_COMPLEX_INHERITED</P>
		<P Name="frame">SF_FRAME_NO</P>
	      </props>
	      <P Name="dataType">Inherit: Same as Simulink</P>
	    </data>
	    <data SSID="6" name="y">
	      <P Name="scope">INPUT_DATA</P>
	      <props>
		<array>
		  <P Name="size">-1</P>
		</array>
		<type>
		  <P Name="method">SF_INHERITED_TYPE</P>
		  <P Name="primitive">SF_DOUBLE_TYPE</P>
		  <P Name="isSigned">1</P>
		  <P Name="wordLength">16</P>
		</type>
		<P Name="complexity">SF_COMPLEX_INHERITED</P>
		<P Name="frame">SF_FRAME_INHERITED</P>
	      </props>
	      <P Name="dataType">Inherit: Same as Simulink</P>
	    </data>
	    <data SSID="7" name="psi">
	      <P Name="scope">INPUT_DATA</P>
	      <props>
		<array>
		  <P Name="size">-1</P>
		</array>
		<type>
		  <P Name="method">SF_INHERITED_TYPE</P>
		  <P Name="primitive">SF_DOUBLE_TYPE</P>
		  <P Name="isSigned">1</P>
		  <P Name="wordLength">16</P>
		</type>
		<P Name="complexity">SF_COMPLEX_INHERITED</P>
		<P Name="frame">SF_FRAME_INHERITED</P>
	      </props>
	      <P Name="dataType">Inherit: Same as Simulink</P>
	    </data>
	    <data SSID="8" name="u">
	      <P Name="scope">INPUT_DATA</P>
	      <props>
		<array>
		  <P Name="size">-1</P>
		</array>
		<type>
		  <P Name="method">SF_INHERITED_TYPE</P>
		  <P Name="primitive">SF_DOUBLE_TYPE</P>
		  <P Name="isSigned">1</P>
		  <P Name="wordLength">16</P>
		</type>
		<P Name="complexity">SF_COMPLEX_INHERITED</P>
		<P Name="frame">SF_FRAME_INHERITED</P>
	      </props>
	      <P Name="dataType">Inherit: Same as Simulink</P>
	    </data>
	    <data SSID="10" name="r">
	      <P Name="scope">INPUT_DATA</P>
	      <props>
		<array>
		  <P Name="size">-1</P>
		</array>
		<type>
		  <P Name="method">SF_INHERITED_TYPE</P>
		  <P Name="primitive">SF_DOUBLE_TYPE</P>
		  <P Name="isSigned">1</P>
		  <P Name="wordLength">16</P>
		</type>
		<P Name="complexity">SF_COMPLEX_INHERITED</P>
		<P Name="frame">SF_FRAME_INHERITED</P>
	      </props>
	      <P Name="dataType">Inherit: Same as Simulink</P>
	    </data>
	    <data SSID="11" name="s2">
	      <P Name="scope">OUTPUT_DATA</P>
	      <props>
		<array>
		  <P Name="size">-1</P>
		</array>
		<type>
		  <P Name="method">SF_INHERITED_TYPE</P>
		  <P Name="primitive">SF_DOUBLE_TYPE</P>
		  <P Name="isSigned">1</P>
		  <P Name="wordLength">16</P>
		</type>
		<P Name="complexity">SF_COMPLEX_INHERITED</P>
		<P Name="frame">SF_FRAME_NO</P>
	      </props>
	      <P Name="dataType">Inherit: Same as Simulink</P>
	    </data>
	    <data SSID="12" name="s3">
	      <P Name="scope">OUTPUT_DATA</P>
	      <props>
		<array>
		  <P Name="size">-1</P>
		</array>
		<type>
		  <P Name="method">SF_INHERITED_TYPE</P>
		  <P Name="primitive">SF_DOUBLE_TYPE</P>
		  <P Name="isSigned">1</P>
		  <P Name="wordLength">16</P>
		</type>
		<P Name="complexity">SF_COMPLEX_INHERITED</P>
		<P Name="frame">SF_FRAME_NO</P>
	      </props>
	      <P Name="dataType">Inherit: Same as Simulink</P>
	    </data>
	    <transition SSID="2">
	      <P Name="labelString">{eML_blk_kernel();}</P>
	      <P Name="labelPosition">[36.125 25.875 102.544 14.964]</P>
	      <P Name="fontSize">12</P>
	      <src>
		<P Name="intersection">[0 0 1 0 23.5747 14.625 0 0]</P>
	      </src>
	      <dst>
		<P Name="SSID">3</P>
		<P Name="intersection">[1 0 -1 0 23.5747 42.5747 0 0]</P>
	      </dst>
	      <P Name="midPoint">[23.5747 24.9468]</P>
	      <P Name="dataLimits">[21.175 25.975 14.625 42.575]</P>
	      <P Name="subviewer">198</P>
	      <P Name="drawStyle">SMART</P>
	      <slide>
		<P Name="sticky">BOTH_STICK</P>
	      </slide>
	      <P Name="executionOrder">1</P>
	    </transition>
	    <junction SSID="3">
	      <P Name="position">[23.5747 49.5747 7]</P>
	      <P Name="subviewer">198</P>
	      <P Name="type">CONNECTIVE_JUNCTION</P>
	    </junction>
	  </Children>
	</chart>
      </Children>
    </machine>
    <instance id="63">
      <P Name="name">Subsystem5/MATLAB Function</P>
      <P Name="machine">31</P>
      <P Name="chart">32</P>
    </instance>
    <instance id="93">
      <P Name="name">Subsystem2/MATLAB Function</P>
      <P Name="machine">31</P>
      <P Name="chart">64</P>
    </instance>
    <instance id="116">
      <P Name="name">MATLAB Function</P>
      <P Name="machine">31</P>
      <P Name="chart">94</P>
    </instance>
    <instance id="124">
      <P Name="name">Subsystem2/MATLAB Function1</P>
      <P Name="machine">31</P>
      <P Name="chart">117</P>
    </instance>
    <instance id="132">
      <P Name="name">Subsystem5/MATLAB Function1</P>
      <P Name="machine">31</P>
      <P Name="chart">125</P>
    </instance>
    <instance id="146">
      <P Name="name">Subsystem2/MATLAB Function2</P>
      <P Name="machine">31</P>
      <P Name="chart">133</P>
    </instance>
    <instance id="159">
      <P Name="name">Subsystem5/MATLAB Function2</P>
      <P Name="machine">31</P>
      <P Name="chart">147</P>
    </instance>
    <instance id="167">
      <P Name="name">Subsystem2/MATLAB Function3</P>
      <P Name="machine">31</P>
      <P Name="chart">160</P>
    </instance>
    <instance id="189">
      <P Name="name">Subsystem1/MATLAB Function</P>
      <P Name="machine">31</P>
      <P Name="chart">168</P>
    </instance>
    <instance id="197">
      <P Name="name">Subsystem1/MATLAB Function1</P>
      <P Name="machine">31</P>
      <P Name="chart">190</P>
    </instance>
    <instance id="210">
      <P Name="name">Subsystem1/MATLAB Function2</P>
      <P Name="machine">31</P>
      <P Name="chart">198</P>
    </instance>
  </Stateflow>
</ModelInformation>
