# Supplementary material for: Asymptotic stabilization of underactuated surface vehicles with actuator saturation
Source: PeerJ Comput Sci. 2021 Nov 24;7:e793. doi: 10.7717/peerj-cs.793 (PMC8627234; doi:10.7717/peerj-cs.793)
Supplement: Supplemental Information 1 [file peerj-cs-07-793-s001.slx › [Content_Types].xml]

<?xml version="1.0" encoding="UTF-8" standalone="yes" ?><Types xmlns="http://schemas.openxmlformats.org/package/2006/content-types"><Default ContentType="image/png" Extension="png"/><Default ContentType="application/vnd.openxmlformats-package.relationships+xml" Extension="rels"/><Default ContentType="application/vnd.mathworks.simulink.mdl+xml" Extension="xml"/><Override ContentType="application/vnd.openxmlformats-package.core-properties+xml" PartName="/metadata/coreProperties.xml"/><Override ContentType="application/vnd.mathworks.package.coreProperties+xml" PartName="/metadata/mwcoreProperties.xml"/></Types>
